# Supplementary material for: Pro-arrhythmic role of adrenergic spatial densities in the human atria: An in-silico study
Source: PLoS One. 2023 Aug 25;18(8):e0290676. doi: 10.1371/journal.pone.0290676 (PMC10456151; doi:10.1371/journal.pone.0290676)
Supplement: S1 Data — (XLSX) [file pone.0290676.s001.xlsx]

## Sheet: Last Beat
Density	Prep	APD90	APD50	APD20
0	1	201.587	77.4948	22.9985
0	1	203.386	79.0947	23.1985
0	1	204.886	80.6946	23.7984
0	1	205.986	81.5946	24.1984
0	1	206.886	82.2945	24.2984
0	1	207.786	83.1945	24.7983
0	1	208.186	83.2944	24.6984
0	1	208.886	84.1944	25.1983
0	1	209.086	83.8944	24.9983
0	1	209.586	84.5944	25.3983
0	1	209.686	84.2944	25.1983
0	1	209.986	84.5944	25.4983
0	1	210.086	84.5944	25.3983
0	1	210.286	84.6944	25.4983
0	1	210.286	84.7943	25.4983
0	1	210.386	84.6944	25.4983
0	1	210.486	85.0943	25.6983
0	1	210.486	84.6944	25.4983
0	1	210.586	85.1943	25.7983
0	1	210.586	84.6944	25.4983
0	1	210.586	84.8943	25.6983
0	1	210.486	84.7943	25.5983
0	1	210.586	84.6944	25.5983
0	1	210.586	84.9943	25.6983
0	1	210.486	84.5944	25.4983
0	1	210.586	85.1943	25.8983
0	1	210.486	84.5944	25.4983
0	1	210.486	84.8943	25.6983
0	1	210.386	84.6944	25.5983
0	1	210.486	84.5944	25.5983
0	1	210.486	84.7943	25.6983
0	1	210.486	84.4944	25.4983
0	1	210.486	84.9943	25.7983
0	1	210.386	84.3944	25.4983
0	1	210.486	84.8943	25.7983
0	1	210.286	84.4944	25.4983
0	1	210.386	84.4944	25.5983
0	1	210.286	84.4944	25.4983
0	1	210.386	84.3944	25.5983
0	1	210.286	84.6944	25.6983
0	1	210.286	84.2944	25.3983
0	1	210.386	84.8943	25.7983
0	1	210.286	84.2944	25.3983
0	1	210.286	84.6944	25.6983
0	1	210.186	84.1944	25.3983
0	1	210.286	84.2944	25.5983
0	1	210.186	84.2944	25.4983
0	1	210.186	84.1944	25.4983
0	1	210.186	84.3944	25.4983
0	1	210.186	84.0944	25.3983
0	1	210.186	84.4944	25.6983
0	1	210.186	83.9944	25.2983
0	1	210.186	84.4944	25.6983
0	1	210.186	83.9944	25.2983
0	1	210.186	84.3944	25.5983
0	1	210.086	83.9944	25.2983
0	1	210.086	84.0944	25.4983
0	1	210.086	83.9944	25.3983
0	1	210.086	83.9944	25.3983
0	1	210.086	83.9944	25.3983
0	1	210.086	83.8944	25.3983
0	1	210.086	84.0944	25.3983
0	1	209.986	83.7944	25.1983
0	1	210.086	84.1944	25.4983
0	1	209.986	83.6944	25.1983
0	1	210.086	84.2944	25.4983
0	1	209.486	83.6944	25.1983
0	1	208.186	84.1944	25.4983
0	1	206.886	83.5944	25.0983
0	1	205.686	83.9944	25.3983
0	1	204.386	83.4944	25.0983
0	1	203.186	83.8944	25.3983
0	1	201.887	83.4944	25.0983
0	1	201.687	83.6944	25.2983
0	1	201.487	83.3944	24.9983
0	1	201.587	83.5944	25.1983
0	1	201.387	83.2944	24.8983
0	1	201.387	83.3944	25.0983
0	1	201.187	83.0945	24.8983
0	1	201.087	83.3944	25.0983
0	1	200.787	82.7945	24.6984
0	1	201.587	77.4948	22.9985
0	1	203.386	79.0947	23.1985
0	1	204.886	80.6946	23.7984
0	1	205.986	81.5946	24.1984
0	1	206.886	82.2945	24.2984
0	1	207.786	83.1945	24.7983
0	1	208.186	83.2944	24.6984
0	1	208.886	84.1944	25.1983
0	1	209.086	83.8944	24.9983
0	1	209.586	84.5944	25.3983
0	1	209.686	84.2944	25.1983
0	1	209.986	84.5944	25.4983
0	1	210.086	84.5944	25.3983
0	1	210.286	84.6944	25.4983
0	1	210.286	84.7943	25.4983
0	1	210.386	84.6944	25.4983
0	1	210.486	85.0943	25.6983
0	1	210.486	84.6944	25.4983
0	1	210.586	85.1943	25.7983
0	1	210.586	84.6944	25.4983
0	1	210.586	84.8943	25.6983
0	1	210.486	84.7943	25.5983
0	1	210.586	84.6944	25.5983
0	1	210.586	84.9943	25.6983
0	1	210.486	84.5944	25.4983
0	1	210.586	85.1943	25.8983
0	1	210.486	84.5944	25.4983
0	1	210.486	84.8943	25.6983
0	1	210.386	84.6944	25.5983
0	1	210.486	84.5944	25.5983
0	1	210.486	84.7943	25.6983
0	1	210.486	84.4944	25.4983
0	1	210.486	84.9943	25.7983
0	1	210.386	84.3944	25.4983
0	1	210.486	84.8943	25.7983
0	1	210.286	84.4944	25.4983
0	1	210.386	84.4944	25.5983
0	1	210.286	84.4944	25.4983
0	1	210.386	84.3944	25.5983
0	1	210.286	84.6944	25.6983
0	1	210.286	84.2944	25.3983
0	1	210.386	84.8943	25.7983
0	1	210.286	84.2944	25.3983
0	1	210.286	84.6944	25.6983
0	1	210.186	84.1944	25.3983
0	1	210.286	84.2944	25.5983
0	1	210.186	84.2944	25.4983
0	1	210.186	84.1944	25.4983
0	1	210.186	84.3944	25.4983
0	1	210.186	84.0944	25.3983
0	1	210.186	84.4944	25.6983
0	1	210.186	83.9944	25.2983
0	1	210.186	84.4944	25.6983
0	1	210.186	83.9944	25.2983
0	1	210.186	84.3944	25.5983
0	1	210.086	83.9944	25.2983
0	1	210.086	84.0944	25.4983
0	1	210.086	83.9944	25.3983
0	1	210.086	83.9944	25.3983
0	1	210.086	83.9944	25.3983
0	1	210.086	83.8944	25.3983
0	1	210.086	84.0944	25.3983
0	1	209.986	83.7944	25.1983
0	1	210.086	84.1944	25.4983
0	1	209.986	83.6944	25.1983
0	1	210.086	84.2944	25.4983
0	1	209.486	83.6944	25.1983
0	1	208.186	84.1944	25.4983
0	1	206.886	83.5944	25.0983
0	1	205.686	83.9944	25.3983
0	1	204.386	83.4944	25.0983
0	1	203.186	83.8944	25.3983
0	1	201.887	83.4944	25.0983
0	1	201.687	83.6944	25.2983
0	1	201.487	83.3944	24.9983
0	1	201.587	83.5944	25.1983
0	1	201.387	83.2944	24.8983
0	1	201.387	83.3944	25.0983
0	1	201.187	83.0945	24.8983
0	1	201.087	83.3944	25.0983
0	1	200.787	82.7945	24.6984
0	1	201.587	77.4948	22.9985
0	1	203.386	79.0947	23.1985
0	1	204.886	80.6946	23.7984
0	1	205.986	81.5946	24.1984
0	1	206.886	82.2945	24.2984
0	1	207.786	83.1945	24.7983
0	1	208.186	83.2944	24.6984
0	1	208.886	84.1944	25.1983
0	1	209.086	83.8944	24.9983
0	1	209.586	84.5944	25.3983
0	1	209.686	84.2944	25.1983
0	1	209.986	84.5944	25.4983
0	1	210.086	84.5944	25.3983
0	1	210.286	84.6944	25.4983
0	1	210.286	84.7943	25.4983
0	1	210.386	84.6944	25.4983
0	1	210.486	85.0943	25.6983
0	1	210.486	84.6944	25.4983
0	1	210.586	85.1943	25.7983
0	1	210.586	84.6944	25.4983
0	1	210.586	84.8943	25.6983
0	1	210.486	84.7943	25.5983
0	1	210.586	84.6944	25.5983
0	1	210.586	84.9943	25.6983
0	1	210.486	84.5944	25.4983
0	1	210.586	85.1943	25.8983
0	1	210.486	84.5944	25.4983
0	1	210.486	84.8943	25.6983
0	1	210.386	84.6944	25.5983
0	1	210.486	84.5944	25.5983
0	1	210.486	84.7943	25.6983
0	1	210.486	84.4944	25.4983
0	1	210.486	84.9943	25.7983
0	1	210.386	84.3944	25.4983
0	1	210.486	84.8943	25.7983
0	1	210.286	84.4944	25.4983
0	1	210.386	84.4944	25.5983
0	1	210.286	84.4944	25.4983
0	1	210.386	84.3944	25.5983
0	1	210.286	84.6944	25.6983
0	1	210.286	84.2944	25.3983
0	1	210.386	84.8943	25.7983
0	1	210.286	84.2944	25.3983
0	1	210.286	84.6944	25.6983
0	1	210.186	84.1944	25.3983
0	1	210.286	84.2944	25.5983
0	1	210.186	84.2944	25.4983
0	1	210.186	84.1944	25.4983
0	1	210.186	84.3944	25.4983
0	1	210.186	84.0944	25.3983
0	1	210.186	84.4944	25.6983
0	1	210.186	83.9944	25.2983
0	1	210.186	84.4944	25.6983
0	1	210.186	83.9944	25.2983
0	1	210.186	84.3944	25.5983
0	1	210.086	83.9944	25.2983
0	1	210.086	84.0944	25.4983
0	1	210.086	83.9944	25.3983
0	1	210.086	83.9944	25.3983
0	1	210.086	83.9944	25.3983
0	1	210.086	83.8944	25.3983
0	1	210.086	84.0944	25.3983
0	1	209.986	83.7944	25.1983
0	1	210.086	84.1944	25.4983
0	1	209.986	83.6944	25.1983
0	1	210.086	84.2944	25.4983
0	1	209.486	83.6944	25.1983
0	1	208.186	84.1944	25.4983
0	1	206.886	83.5944	25.0983
0	1	205.686	83.9944	25.3983
0	1	204.386	83.4944	25.0983
0	1	203.186	83.8944	25.3983
0	1	201.887	83.4944	25.0983
0	1	201.687	83.6944	25.2983
0	1	201.487	83.3944	24.9983
0	1	201.587	83.5944	25.1983
0	1	201.387	83.2944	24.8983
0	1	201.387	83.3944	25.0983
0	1	201.187	83.0945	24.8983
0	1	201.087	83.3944	25.0983
0	1	200.787	82.7945	24.6984
0	1	201.587	77.4948	22.9985
0	1	203.386	79.0947	23.1985
0	1	204.886	80.6946	23.7984
0	1	205.986	81.5946	24.1984
0	1	206.886	82.2945	24.2984
0	1	207.786	83.1945	24.7983
0	1	208.186	83.2944	24.6984
0	1	208.886	84.1944	25.1983
0	1	209.086	83.8944	24.9983
0	1	209.586	84.5944	25.3983
0	1	209.686	84.2944	25.1983
0	1	209.986	84.5944	25.4983
0	1	210.086	84.5944	25.3983
0	1	210.286	84.6944	25.4983
0	1	210.286	84.7943	25.4983
0	1	210.386	84.6944	25.4983
0	1	210.486	85.0943	25.6983
0	1	210.486	84.6944	25.4983
0	1	210.586	85.1943	25.7983
0	1	210.586	84.6944	25.4983
0	1	210.586	84.8943	25.6983
0	1	210.486	84.7943	25.5983
0	1	210.586	84.6944	25.5983
0	1	210.586	84.9943	25.6983
0	1	210.486	84.5944	25.4983
0	1	210.586	85.1943	25.8983
0	1	210.486	84.5944	25.4983
0	1	210.486	84.8943	25.6983
0	1	210.386	84.6944	25.5983
0	1	210.486	84.5944	25.5983
0	1	210.486	84.7943	25.6983
0	1	210.486	84.4944	25.4983
0	1	210.486	84.9943	25.7983
0	1	210.386	84.3944	25.4983
0	1	210.486	84.8943	25.7983
0	1	210.286	84.4944	25.4983
0	1	210.386	84.4944	25.5983
0	1	210.286	84.4944	25.4983
0	1	210.386	84.3944	25.5983
0	1	210.286	84.6944	25.6983
0	1	210.286	84.2944	25.3983
0	1	210.386	84.8943	25.7983
0	1	210.286	84.2944	25.3983
0	1	210.286	84.6944	25.6983
0	1	210.186	84.1944	25.3983
0	1	210.286	84.2944	25.5983
0	1	210.186	84.2944	25.4983
0	1	210.186	84.1944	25.4983
0	1	210.186	84.3944	25.4983
0	1	210.186	84.0944	25.3983
0	1	210.186	84.4944	25.6983
0	1	210.186	83.9944	25.2983
0	1	210.186	84.4944	25.6983
0	1	210.186	83.9944	25.2983
0	1	210.186	84.3944	25.5983
0	1	210.086	83.9944	25.2983
0	1	210.086	84.0944	25.4983
0	1	210.086	83.9944	25.3983
0	1	210.086	83.9944	25.3983
0	1	210.086	83.9944	25.3983
0	1	210.086	83.8944	25.3983
0	1	210.086	84.0944	25.3983
0	1	209.986	83.7944	25.1983
0	1	210.086	84.1944	25.4983
0	1	209.986	83.6944	25.1983
0	1	210.086	84.2944	25.4983
0	1	209.486	83.6944	25.1983
0	1	208.186	84.1944	25.4983
0	1	206.886	83.5944	25.0983
0	1	205.686	83.9944	25.3983
0	1	204.386	83.4944	25.0983
0	1	203.186	83.8944	25.3983
0	1	201.887	83.4944	25.0983
0	1	201.687	83.6944	25.2983
0	1	201.487	83.3944	24.9983
0	1	201.587	83.5944	25.1983
0	1	201.387	83.2944	24.8983
0	1	201.387	83.3944	25.0983
0	1	201.187	83.0945	24.8983
0	1	201.087	83.3944	25.0983
0	1	200.787	82.7945	24.6984
0	1	201.587	77.4948	22.9985
0	1	203.386	79.0947	23.1985
0	1	204.886	80.6946	23.7984
0	1	205.986	81.5946	24.1984
0	1	206.886	82.2945	24.2984
0	1	207.786	83.1945	24.7983
0	1	208.186	83.2944	24.6984
0	1	208.886	84.1944	25.1983
0	1	209.086	83.8944	24.9983
0	1	209.586	84.5944	25.3983
0	1	209.686	84.2944	25.1983
0	1	209.986	84.5944	25.4983
0	1	210.086	84.5944	25.3983
0	1	210.286	84.6944	25.4983
0	1	210.286	84.7943	25.4983
0	1	210.386	84.6944	25.4983
0	1	210.486	85.0943	25.6983
0	1	210.486	84.6944	25.4983
0	1	210.586	85.1943	25.7983
0	1	210.586	84.6944	25.4983
0	1	210.586	84.8943	25.6983
0	1	210.486	84.7943	25.5983
0	1	210.586	84.6944	25.5983
0	1	210.586	84.9943	25.6983
0	1	210.486	84.5944	25.4983
0	1	210.586	85.1943	25.8983
0	1	210.486	84.5944	25.4983
0	1	210.486	84.8943	25.6983
0	1	210.386	84.6944	25.5983
0	1	210.486	84.5944	25.5983
0	1	210.486	84.7943	25.6983
0	1	210.486	84.4944	25.4983
0	1	210.486	84.9943	25.7983
0	1	210.386	84.3944	25.4983
0	1	210.486	84.8943	25.7983
0	1	210.286	84.4944	25.4983
0	1	210.386	84.4944	25.5983
0	1	210.286	84.4944	25.4983
0	1	210.386	84.3944	25.5983
0	1	210.286	84.6944	25.6983
0	1	210.286	84.2944	25.3983
0	1	210.386	84.8943	25.7983
0	1	210.286	84.2944	25.3983
0	1	210.286	84.6944	25.6983
0	1	210.186	84.1944	25.3983
0	1	210.286	84.2944	25.5983
0	1	210.186	84.2944	25.4983
0	1	210.186	84.1944	25.4983
0	1	210.186	84.3944	25.4983
0	1	210.186	84.0944	25.3983
0	1	210.186	84.4944	25.6983
0	1	210.186	83.9944	25.2983
0	1	210.186	84.4944	25.6983
0	1	210.186	83.9944	25.2983
0	1	210.186	84.3944	25.5983
0	1	210.086	83.9944	25.2983
0	1	210.086	84.0944	25.4983
0	1	210.086	83.9944	25.3983
0	1	210.086	83.9944	25.3983
0	1	210.086	83.9944	25.3983
0	1	210.086	83.8944	25.3983
0	1	210.086	84.0944	25.3983
0	1	209.986	83.7944	25.1983
0	1	210.086	84.1944	25.4983
0	1	209.986	83.6944	25.1983
0	1	210.086	84.2944	25.4983
0	1	209.486	83.6944	25.1983
0	1	208.186	84.1944	25.4983
0	1	206.886	83.5944	25.0983
0	1	205.686	83.9944	25.3983
0	1	204.386	83.4944	25.0983
0	1	203.186	83.8944	25.3983
0	1	201.887	83.4944	25.0983
0	1	201.687	83.6944	25.2983
0	1	201.487	83.3944	24.9983
0	1	201.587	83.5944	25.1983
0	1	201.387	83.2944	24.8983
0	1	201.387	83.3944	25.0983
0	1	201.187	83.0945	24.8983
0	1	201.087	83.3944	25.0983
0	1	200.787	82.7945	24.6984
0	1	201.587	77.4948	22.9985
0	1	203.386	79.0947	23.1985
0	1	204.886	80.6946	23.7984
0	1	205.986	81.5946	24.1984
0	1	206.886	82.2945	24.2984
0	1	207.786	83.1945	24.7983
0	1	208.186	83.2944	24.6984
0	1	208.886	84.1944	25.1983
0	1	209.086	83.8944	24.9983
0	1	209.586	84.5944	25.3983
0	1	209.686	84.2944	25.1983
0	1	209.986	84.5944	25.4983
0	1	210.086	84.5944	25.3983
0	1	210.286	84.6944	25.4983
0	1	210.286	84.7943	25.4983
0	1	210.386	84.6944	25.4983
0	1	210.486	85.0943	25.6983
0	1	210.486	84.6944	25.4983
0	1	210.586	85.1943	25.7983
0	1	210.586	84.6944	25.4983
0	1	210.586	84.8943	25.6983
0	1	210.486	84.7943	25.5983
0	1	210.586	84.6944	25.5983
0	1	210.586	84.9943	25.6983
0	1	210.486	84.5944	25.4983
0	1	210.586	85.1943	25.8983
0	1	210.486	84.5944	25.4983
0	1	210.486	84.8943	25.6983
0	1	210.386	84.6944	25.5983
0	1	210.486	84.5944	25.5983
0	1	210.486	84.7943	25.6983
0	1	210.486	84.4944	25.4983
0	1	210.486	84.9943	25.7983
0	1	210.386	84.3944	25.4983
0	1	210.486	84.8943	25.7983
0	1	210.286	84.4944	25.4983
0	1	210.386	84.4944	25.5983
0	1	210.286	84.4944	25.4983
0	1	210.386	84.3944	25.5983
0	1	210.286	84.6944	25.6983
0	1	210.286	84.2944	25.3983
0	1	210.386	84.8943	25.7983
0	1	210.286	84.2944	25.3983
0	1	210.286	84.6944	25.6983
0	1	210.186	84.1944	25.3983
0	1	210.286	84.2944	25.5983
0	1	210.186	84.2944	25.4983
0	1	210.186	84.1944	25.4983
0	1	210.186	84.3944	25.4983
0	1	210.186	84.0944	25.3983
0	1	210.186	84.4944	25.6983
0	1	210.186	83.9944	25.2983
0	1	210.186	84.4944	25.6983
0	1	210.186	83.9944	25.2983
0	1	210.186	84.3944	25.5983
0	1	210.086	83.9944	25.2983
0	1	210.086	84.0944	25.4983
0	1	210.086	83.9944	25.3983
0	1	210.086	83.9944	25.3983
0	1	210.086	83.9944	25.3983
0	1	210.086	83.8944	25.3983
0	1	210.086	84.0944	25.3983
0	1	209.986	83.7944	25.1983
0	1	210.086	84.1944	25.4983
0	1	209.986	83.6944	25.1983
0	1	210.086	84.2944	25.4983
0	1	209.486	83.6944	25.1983
0	1	208.186	84.1944	25.4983
0	1	206.886	83.5944	25.0983
0	1	205.686	83.9944	25.3983
0	1	204.386	83.4944	25.0983
0	1	203.186	83.8944	25.3983
0	1	201.887	83.4944	25.0983
0	1	201.687	83.6944	25.2983
0	1	201.487	83.3944	24.9983
0	1	201.587	83.5944	25.1983
0	1	201.387	83.2944	24.8983
0	1	201.387	83.3944	25.0983
0	1	201.187	83.0945	24.8983
0	1	201.087	83.3944	25.0983
0	1	200.787	82.7945	24.6984
0	1	201.587	77.4948	22.9985
0	1	203.386	79.0947	23.1985
0	1	204.886	80.6946	23.7984
0	1	205.986	81.5946	24.1984
0	1	206.886	82.2945	24.2984
0	1	207.786	83.1945	24.7983
0	1	208.186	83.2944	24.6984
0	1	208.886	84.1944	25.1983
0	1	209.086	83.8944	24.9983
0	1	209.586	84.5944	25.3983
0	1	209.686	84.2944	25.1983
0	1	209.986	84.5944	25.4983
0	1	210.086	84.5944	25.3983
0	1	210.286	84.6944	25.4983
0	1	210.286	84.7943	25.4983
0	1	210.386	84.6944	25.4983
0	1	210.486	85.0943	25.6983
0	1	210.486	84.6944	25.4983
0	1	210.586	85.1943	25.7983
0	1	210.586	84.6944	25.4983
0	1	210.586	84.8943	25.6983
0	1	210.486	84.7943	25.5983
0	1	210.586	84.6944	25.5983
0	1	210.586	84.9943	25.6983
0	1	210.486	84.5944	25.4983
0	1	210.586	85.1943	25.8983
0	1	210.486	84.5944	25.4983
0	1	210.486	84.8943	25.6983
0	1	210.386	84.6944	25.5983
0	1	210.486	84.5944	25.5983
0	1	210.486	84.7943	25.6983
0	1	210.486	84.4944	25.4983
0	1	210.486	84.9943	25.7983
0	1	210.386	84.3944	25.4983
0	1	210.486	84.8943	25.7983
0	1	210.286	84.4944	25.4983
0	1	210.386	84.4944	25.5983
0	1	210.286	84.4944	25.4983
0	1	210.386	84.3944	25.5983
0	1	210.286	84.6944	25.6983
0	1	210.286	84.2944	25.3983
0	1	210.386	84.8943	25.7983
0	1	210.286	84.2944	25.3983
0	1	210.286	84.6944	25.6983
0	1	210.186	84.1944	25.3983
0	1	210.286	84.2944	25.5983
0	1	210.186	84.2944	25.4983
0	1	210.186	84.1944	25.4983
0	1	210.186	84.3944	25.4983
0	1	210.186	84.0944	25.3983
0	1	210.186	84.4944	25.6983
0	1	210.186	83.9944	25.2983
0	1	210.186	84.4944	25.6983
0	1	210.186	83.9944	25.2983
0	1	210.186	84.3944	25.5983
0	1	210.086	83.9944	25.2983
0	1	210.086	84.0944	25.4983
0	1	210.086	83.9944	25.3983
0	1	210.086	83.9944	25.3983
0	1	210.086	83.9944	25.3983
0	1	210.086	83.8944	25.3983
0	1	210.086	84.0944	25.3983
0	1	209.986	83.7944	25.1983
0	1	210.086	84.1944	25.4983
0	1	209.986	83.6944	25.1983
0	1	210.086	84.2944	25.4983
0	1	209.486	83.6944	25.1983
0	1	208.186	84.1944	25.4983
0	1	206.886	83.5944	25.0983
0	1	205.686	83.9944	25.3983
0	1	204.386	83.4944	25.0983
0	1	203.186	83.8944	25.3983
0	1	201.887	83.4944	25.0983
0	1	201.687	83.6944	25.2983
0	1	201.487	83.3944	24.9983
0	1	201.587	83.5944	25.1983
0	1	201.387	83.2944	24.8983
0	1	201.387	83.3944	25.0983
0	1	201.187	83.0945	24.8983
0	1	201.087	83.3944	25.0983
0	1	200.787	82.7945	24.6984
0	1	201.587	77.4948	22.9985
0	1	203.386	79.0947	23.1985
0	1	204.886	80.6946	23.7984
0	1	205.986	81.5946	24.1984
0	1	206.886	82.2945	24.2984
0	1	207.786	83.1945	24.7983
0	1	208.186	83.2944	24.6984
0	1	208.886	84.1944	25.1983
0	1	209.086	83.8944	24.9983
0	1	209.586	84.5944	25.3983
0	1	209.686	84.2944	25.1983
0	1	209.986	84.5944	25.4983
0	1	210.086	84.5944	25.3983
0	1	210.286	84.6944	25.4983
0	1	210.286	84.7943	25.4983
0	1	210.386	84.6944	25.4983
0	1	210.486	85.0943	25.6983
0	1	210.486	84.6944	25.4983
0	1	210.586	85.1943	25.7983
0	1	210.586	84.6944	25.4983
0	1	210.586	84.8943	25.6983
0	1	210.486	84.7943	25.5983
0	1	210.586	84.6944	25.5983
0	1	210.586	84.9943	25.6983
0	1	210.486	84.5944	25.4983
0	1	210.586	85.1943	25.8983
0	1	210.486	84.5944	25.4983
0	1	210.486	84.8943	25.6983
0	1	210.386	84.6944	25.5983
0	1	210.486	84.5944	25.5983
0	1	210.486	84.7943	25.6983
0	1	210.486	84.4944	25.4983
0	1	210.486	84.9943	25.7983
0	1	210.386	84.3944	25.4983
0	1	210.486	84.8943	25.7983
0	1	210.286	84.4944	25.4983
0	1	210.386	84.4944	25.5983
0	1	210.286	84.4944	25.4983
0	1	210.386	84.3944	25.5983
0	1	210.286	84.6944	25.6983
0	1	210.286	84.2944	25.3983
0	1	210.386	84.8943	25.7983
0	1	210.286	84.2944	25.3983
0	1	210.286	84.6944	25.6983
0	1	210.186	84.1944	25.3983
0	1	210.286	84.2944	25.5983
0	1	210.186	84.2944	25.4983
0	1	210.186	84.1944	25.4983
0	1	210.186	84.3944	25.4983
0	1	210.186	84.0944	25.3983
0	1	210.186	84.4944	25.6983
0	1	210.186	83.9944	25.2983
0	1	210.186	84.4944	25.6983
0	1	210.186	83.9944	25.2983
0	1	210.186	84.3944	25.5983
0	1	210.086	83.9944	25.2983
0	1	210.086	84.0944	25.4983
0	1	210.086	83.9944	25.3983
0	1	210.086	83.9944	25.3983
0	1	210.086	83.9944	25.3983
0	1	210.086	83.8944	25.3983
0	1	210.086	84.0944	25.3983
0	1	209.986	83.7944	25.1983
0	1	210.086	84.1944	25.4983
0	1	209.986	83.6944	25.1983
0	1	210.086	84.2944	25.4983
0	1	209.486	83.6944	25.1983
0	1	208.186	84.1944	25.4983
0	1	206.886	83.5944	25.0983
0	1	205.686	83.9944	25.3983
0	1	204.386	83.4944	25.0983
0	1	203.186	83.8944	25.3983
0	1	201.887	83.4944	25.0983
0	1	201.687	83.6944	25.2983
0	1	201.487	83.3944	24.9983
0	1	201.587	83.5944	25.1983
0	1	201.387	83.2944	24.8983
0	1	201.387	83.3944	25.0983
0	1	201.187	83.0945	24.8983
0	1	201.087	83.3944	25.0983
0	1	200.787	82.7945	24.6984
0	1	201.587	77.4948	22.9985
0	1	203.386	79.0947	23.1985
0	1	204.886	80.6946	23.7984
0	1	205.986	81.5946	24.1984
0	1	206.886	82.2945	24.2984
0	1	207.786	83.1945	24.7983
0	1	208.186	83.2944	24.6984
0	1	208.886	84.1944	25.1983
0	1	209.086	83.8944	24.9983
0	1	209.586	84.5944	25.3983
0	1	209.686	84.2944	25.1983
0	1	209.986	84.5944	25.4983
0	1	210.086	84.5944	25.3983
0	1	210.286	84.6944	25.4983
0	1	210.286	84.7943	25.4983
0	1	210.386	84.6944	25.4983
0	1	210.486	85.0943	25.6983
0	1	210.486	84.6944	25.4983
0	1	210.586	85.1943	25.7983
0	1	210.586	84.6944	25.4983
0	1	210.586	84.8943	25.6983
0	1	210.486	84.7943	25.5983
0	1	210.586	84.6944	25.5983
0	1	210.586	84.9943	25.6983
0	1	210.486	84.5944	25.4983
0	1	210.586	85.1943	25.8983
0	1	210.486	84.5944	25.4983
0	1	210.486	84.8943	25.6983
0	1	210.386	84.6944	25.5983
0	1	210.486	84.5944	25.5983
0	1	210.486	84.7943	25.6983
0	1	210.486	84.4944	25.4983
0	1	210.486	84.9943	25.7983
0	1	210.386	84.3944	25.4983
0	1	210.486	84.8943	25.7983
0	1	210.286	84.4944	25.4983
0	1	210.386	84.4944	25.5983
0	1	210.286	84.4944	25.4983
0	1	210.386	84.3944	25.5983
0	1	210.286	84.6944	25.6983
0	1	210.286	84.2944	25.3983
0	1	210.386	84.8943	25.7983
0	1	210.286	84.2944	25.3983
0	1	210.286	84.6944	25.6983
0	1	210.186	84.1944	25.3983
0	1	210.286	84.2944	25.5983
0	1	210.186	84.2944	25.4983
0	1	210.186	84.1944	25.4983
0	1	210.186	84.3944	25.4983
0	1	210.186	84.0944	25.3983
0	1	210.186	84.4944	25.6983
0	1	210.186	83.9944	25.2983
0	1	210.186	84.4944	25.6983
0	1	210.186	83.9944	25.2983
0	1	210.186	84.3944	25.5983
0	1	210.086	83.9944	25.2983
0	1	210.086	84.0944	25.4983
0	1	210.086	83.9944	25.3983
0	1	210.086	83.9944	25.3983
0	1	210.086	83.9944	25.3983
0	1	210.086	83.8944	25.3983
0	1	210.086	84.0944	25.3983
0	1	209.986	83.7944	25.1983
0	1	210.086	84.1944	25.4983
0	1	209.986	83.6944	25.1983
0	1	210.086	84.2944	25.4983
0	1	209.486	83.6944	25.1983
0	1	208.186	84.1944	25.4983
0	1	206.886	83.5944	25.0983
0	1	205.686	83.9944	25.3983
0	1	204.386	83.4944	25.0983
0	1	203.186	83.8944	25.3983
0	1	201.887	83.4944	25.0983
0	1	201.687	83.6944	25.2983
0	1	201.487	83.3944	24.9983
0	1	201.587	83.5944	25.1983
0	1	201.387	83.2944	24.8983
0	1	201.387	83.3944	25.0983
0	1	201.187	83.0945	24.8983
0	1	201.087	83.3944	25.0983
0	1	200.787	82.7945	24.6984
0	1	201.587	77.4948	22.9985
0	1	203.386	79.0947	23.1985
0	1	204.886	80.6946	23.7984
0	1	205.986	81.5946	24.1984
0	1	206.886	82.2945	24.2984
0	1	207.786	83.1945	24.7983
0	1	208.186	83.2944	24.6984
0	1	208.886	84.1944	25.1983
0	1	209.086	83.8944	24.9983
0	1	209.586	84.5944	25.3983
0	1	209.686	84.2944	25.1983
0	1	209.986	84.5944	25.4983
0	1	210.086	84.5944	25.3983
0	1	210.286	84.6944	25.4983
0	1	210.286	84.7943	25.4983
0	1	210.386	84.6944	25.4983
0	1	210.486	85.0943	25.6983
0	1	210.486	84.6944	25.4983
0	1	210.586	85.1943	25.7983
0	1	210.586	84.6944	25.4983
0	1	210.586	84.8943	25.6983
0	1	210.486	84.7943	25.5983
0	1	210.586	84.6944	25.5983
0	1	210.586	84.9943	25.6983
0	1	210.486	84.5944	25.4983
0	1	210.586	85.1943	25.8983
0	1	210.486	84.5944	25.4983
0	1	210.486	84.8943	25.6983
0	1	210.386	84.6944	25.5983
0	1	210.486	84.5944	25.5983
0	1	210.486	84.7943	25.6983
0	1	210.486	84.4944	25.4983
0	1	210.486	84.9943	25.7983
0	1	210.386	84.3944	25.4983
0	1	210.486	84.8943	25.7983
0	1	210.286	84.4944	25.4983
0	1	210.386	84.4944	25.5983
0	1	210.286	84.4944	25.4983
0	1	210.386	84.3944	25.5983
0	1	210.286	84.6944	25.6983
0	1	210.286	84.2944	25.3983
0	1	210.386	84.8943	25.7983
0	1	210.286	84.2944	25.3983
0	1	210.286	84.6944	25.6983
0	1	210.186	84.1944	25.3983
0	1	210.286	84.2944	25.5983
0	1	210.186	84.2944	25.4983
0	1	210.186	84.1944	25.4983
0	1	210.186	84.3944	25.4983
0	1	210.186	84.0944	25.3983
0	1	210.186	84.4944	25.6983
0	1	210.186	83.9944	25.2983
0	1	210.186	84.4944	25.6983
0	1	210.186	83.9944	25.2983
0	1	210.186	84.3944	25.5983
0	1	210.086	83.9944	25.2983
0	1	210.086	84.0944	25.4983
0	1	210.086	83.9944	25.3983
0	1	210.086	83.9944	25.3983
0	1	210.086	83.9944	25.3983
0	1	210.086	83.8944	25.3983
0	1	210.086	84.0944	25.3983
0	1	209.986	83.7944	25.1983
0	1	210.086	84.1944	25.4983
0	1	209.986	83.6944	25.1983
0	1	210.086	84.2944	25.4983
0	1	209.486	83.6944	25.1983
0	1	208.186	84.1944	25.4983
0	1	206.886	83.5944	25.0983
0	1	205.686	83.9944	25.3983
0	1	204.386	83.4944	25.0983
0	1	203.186	83.8944	25.3983
0	1	201.887	83.4944	25.0983
0	1	201.687	83.6944	25.2983
0	1	201.487	83.3944	24.9983
0	1	201.587	83.5944	25.1983
0	1	201.387	83.2944	24.8983
0	1	201.387	83.3944	25.0983
0	1	201.187	83.0945	24.8983
0	1	201.087	83.3944	25.0983
0	1	200.787	82.7945	24.6984
0	1	201.587	77.4948	22.9985
0	1	203.386	79.0947	23.1985
0	1	204.886	80.6946	23.7984
0	1	205.986	81.5946	24.1984
0	1	206.886	82.2945	24.2984
0	1	207.786	83.1945	24.7983
0	1	208.186	83.2944	24.6984
0	1	208.886	84.1944	25.1983
0	1	209.086	83.8944	24.9983
0	1	209.586	84.5944	25.3983
0	1	209.686	84.2944	25.1983
0	1	209.986	84.5944	25.4983
0	1	210.086	84.5944	25.3983
0	1	210.286	84.6944	25.4983
0	1	210.286	84.7943	25.4983
0	1	210.386	84.6944	25.4983
0	1	210.486	85.0943	25.6983
0	1	210.486	84.6944	25.4983
0	1	210.586	85.1943	25.7983
0	1	210.586	84.6944	25.4983
0	1	210.586	84.8943	25.6983
0	1	210.486	84.7943	25.5983
0	1	210.586	84.6944	25.5983
0	1	210.586	84.9943	25.6983
0	1	210.486	84.5944	25.4983
0	1	210.586	85.1943	25.8983
0	1	210.486	84.5944	25.4983
0	1	210.486	84.8943	25.6983
0	1	210.386	84.6944	25.5983
0	1	210.486	84.5944	25.5983
0	1	210.486	84.7943	25.6983
0	1	210.486	84.4944	25.4983
0	1	210.486	84.9943	25.7983
0	1	210.386	84.3944	25.4983
0	1	210.486	84.8943	25.7983
0	1	210.286	84.4944	25.4983
0	1	210.386	84.4944	25.5983
0	1	210.286	84.4944	25.4983
0	1	210.386	84.3944	25.5983
0	1	210.286	84.6944	25.6983
0	1	210.286	84.2944	25.3983
0	1	210.386	84.8943	25.7983
0	1	210.286	84.2944	25.3983
0	1	210.286	84.6944	25.6983
0	1	210.186	84.1944	25.3983
0	1	210.286	84.2944	25.5983
0	1	210.186	84.2944	25.4983
0	1	210.186	84.1944	25.4983
0	1	210.186	84.3944	25.4983
0	1	210.186	84.0944	25.3983
0	1	210.186	84.4944	25.6983
0	1	210.186	83.9944	25.2983
0	1	210.186	84.4944	25.6983
0	1	210.186	83.9944	25.2983
0	1	210.186	84.3944	25.5983
0	1	210.086	83.9944	25.2983
0	1	210.086	84.0944	25.4983
0	1	210.086	83.9944	25.3983
0	1	210.086	83.9944	25.3983
0	1	210.086	83.9944	25.3983
0	1	210.086	83.8944	25.3983
0	1	210.086	84.0944	25.3983
0	1	209.986	83.7944	25.1983
0	1	210.086	84.1944	25.4983
0	1	209.986	83.6944	25.1983
0	1	210.086	84.2944	25.4983
0	1	209.486	83.6944	25.1983
0	1	208.186	84.1944	25.4983
0	1	206.886	83.5944	25.0983
0	1	205.686	83.9944	25.3983
0	1	204.386	83.4944	25.0983
0	1	203.186	83.8944	25.3983
0	1	201.887	83.4944	25.0983
0	1	201.687	83.6944	25.2983
0	1	201.487	83.3944	24.9983
0	1	201.587	83.5944	25.1983
0	1	201.387	83.2944	24.8983
0	1	201.387	83.3944	25.0983
0	1	201.187	83.0945	24.8983
0	1	201.087	83.3944	25.0983
0	1	200.787	82.7945	24.6984
0	1	201.587	77.4948	22.9985
0	1	203.386	79.0947	23.1985
0	1	204.886	80.6946	23.7984
0	1	205.986	81.5946	24.1984
0	1	206.886	82.2945	24.2984
0	1	207.786	83.1945	24.7983
0	1	208.186	83.2944	24.6984
0	1	208.886	84.1944	25.1983
0	1	209.086	83.8944	24.9983
0	1	209.586	84.5944	25.3983
0	1	209.686	84.2944	25.1983
0	1	209.986	84.5944	25.4983
0	1	210.086	84.5944	25.3983
0	1	210.286	84.6944	25.4983
0	1	210.286	84.7943	25.4983
0	1	210.386	84.6944	25.4983
0	1	210.486	85.0943	25.6983
0	1	210.486	84.6944	25.4983
0	1	210.586	85.1943	25.7983
0	1	210.586	84.6944	25.4983
0	1	210.586	84.8943	25.6983
0	1	210.486	84.7943	25.5983
0	1	210.586	84.6944	25.5983
0	1	210.586	84.9943	25.6983
0	1	210.486	84.5944	25.4983
0	1	210.586	85.1943	25.8983
0	1	210.486	84.5944	25.4983
0	1	210.486	84.8943	25.6983
0	1	210.386	84.6944	25.5983
0	1	210.486	84.5944	25.5983
0	1	210.486	84.7943	25.6983
0	1	210.486	84.4944	25.4983
0	1	210.486	84.9943	25.7983
0	1	210.386	84.3944	25.4983
0	1	210.486	84.8943	25.7983
0	1	210.286	84.4944	25.4983
0	1	210.386	84.4944	25.5983
0	1	210.286	84.4944	25.4983
0	1	210.386	84.3944	25.5983
0	1	210.286	84.6944	25.6983
0	1	210.286	84.2944	25.3983
0	1	210.386	84.8943	25.7983
0	1	210.286	84.2944	25.3983
0	1	210.286	84.6944	25.6983
0	1	210.186	84.1944	25.3983
0	1	210.286	84.2944	25.5983
0	1	210.186	84.2944	25.4983
0	1	210.186	84.1944	25.4983
0	1	210.186	84.3944	25.4983
0	1	210.186	84.0944	25.3983
0	1	210.186	84.4944	25.6983
0	1	210.186	83.9944	25.2983
0	1	210.186	84.4944	25.6983
0	1	210.186	83.9944	25.2983
0	1	210.186	84.3944	25.5983
0	1	210.086	83.9944	25.2983
0	1	210.086	84.0944	25.4983
0	1	210.086	83.9944	25.3983
0	1	210.086	83.9944	25.3983
0	1	210.086	83.9944	25.3983
0	1	210.086	83.8944	25.3983
0	1	210.086	84.0944	25.3983
0	1	209.986	83.7944	25.1983
0	1	210.086	84.1944	25.4983
0	1	209.986	83.6944	25.1983
0	1	210.086	84.2944	25.4983
0	1	209.486	83.6944	25.1983
0	1	208.186	84.1944	25.4983
0	1	206.886	83.5944	25.0983
0	1	205.686	83.9944	25.3983
0	1	204.386	83.4944	25.0983
0	1	203.186	83.8944	25.3983
0	1	201.887	83.4944	25.0983
0	1	201.687	83.6944	25.2983
0	1	201.487	83.3944	24.9983
0	1	201.587	83.5944	25.1983
0	1	201.387	83.2944	24.8983
0	1	201.387	83.3944	25.0983
0	1	201.187	83.0945	24.8983
0	1	201.087	83.3944	25.0983
0	1	200.787	82.7945	24.6984
0	1	201.587	77.4948	22.9985
0	1	203.386	79.0947	23.1985
0	1	204.886	80.6946	23.7984
0	1	205.986	81.5946	24.1984
0	1	206.886	82.2945	24.2984
0	1	207.786	83.1945	24.7983
0	1	208.186	83.2944	24.6984
0	1	208.886	84.1944	25.1983
0	1	209.086	83.8944	24.9983
0	1	209.586	84.5944	25.3983
0	1	209.686	84.2944	25.1983
0	1	209.986	84.5944	25.4983
0	1	210.086	84.5944	25.3983
0	1	210.286	84.6944	25.4983
0	1	210.286	84.7943	25.4983
0	1	210.386	84.6944	25.4983
0	1	210.486	85.0943	25.6983
0	1	210.486	84.6944	25.4983
0	1	210.586	85.1943	25.7983
0	1	210.586	84.6944	25.4983
0	1	210.586	84.8943	25.6983
0	1	210.486	84.7943	25.5983
0	1	210.586	84.6944	25.5983
0	1	210.586	84.9943	25.6983
0	1	210.486	84.5944	25.4983
0	1	210.586	85.1943	25.8983
0	1	210.486	84.5944	25.4983
0	1	210.486	84.8943	25.6983
0	1	210.386	84.6944	25.5983
0	1	210.486	84.5944	25.5983
0	1	210.486	84.7943	25.6983
0	1	210.486	84.4944	25.4983
0	1	210.486	84.9943	25.7983
0	1	210.386	84.3944	25.4983
0	1	210.486	84.8943	25.7983
0	1	210.286	84.4944	25.4983
0	1	210.386	84.4944	25.5983
0	1	210.286	84.4944	25.4983
0	1	210.386	84.3944	25.5983
0	1	210.286	84.6944	25.6983
0	1	210.286	84.2944	25.3983
0	1	210.386	84.8943	25.7983
0	1	210.286	84.2944	25.3983
0	1	210.286	84.6944	25.6983
0	1	210.186	84.1944	25.3983
0	1	210.286	84.2944	25.5983
0	1	210.186	84.2944	25.4983
0	1	210.186	84.1944	25.4983
0	1	210.186	84.3944	25.4983
0	1	210.186	84.0944	25.3983
0	1	210.186	84.4944	25.6983
0	1	210.186	83.9944	25.2983
0	1	210.186	84.4944	25.6983
0	1	210.186	83.9944	25.2983
0	1	210.186	84.3944	25.5983
0	1	210.086	83.9944	25.2983
0	1	210.086	84.0944	25.4983
0	1	210.086	83.9944	25.3983
0	1	210.086	83.9944	25.3983
0	1	210.086	83.9944	25.3983
0	1	210.086	83.8944	25.3983
0	1	210.086	84.0944	25.3983
0	1	209.986	83.7944	25.1983
0	1	210.086	84.1944	25.4983
0	1	209.986	83.6944	25.1983
0	1	210.086	84.2944	25.4983
0	1	209.486	83.6944	25.1983
0	1	208.186	84.1944	25.4983
0	1	206.886	83.5944	25.0983
0	1	205.686	83.9944	25.3983
0	1	204.386	83.4944	25.0983
0	1	203.186	83.8944	25.3983
0	1	201.887	83.4944	25.0983
0	1	201.687	83.6944	25.2983
0	1	201.487	83.3944	24.9983
0	1	201.587	83.5944	25.1983
0	1	201.387	83.2944	24.8983
0	1	201.387	83.3944	25.0983
0	1	201.187	83.0945	24.8983
0	1	201.087	83.3944	25.0983
0	1	200.787	82.7945	24.6984
0	1	201.587	77.4948	22.9985
0	1	203.386	79.0947	23.1985
0	1	204.886	80.6946	23.7984
0	1	205.986	81.5946	24.1984
0	1	206.886	82.2945	24.2984
0	1	207.786	83.1945	24.7983
0	1	208.186	83.2944	24.6984
0	1	208.886	84.1944	25.1983
0	1	209.086	83.8944	24.9983
0	1	209.586	84.5944	25.3983
0	1	209.686	84.2944	25.1983
0	1	209.986	84.5944	25.4983
0	1	210.086	84.5944	25.3983
0	1	210.286	84.6944	25.4983
0	1	210.286	84.7943	25.4983
0	1	210.386	84.6944	25.4983
0	1	210.486	85.0943	25.6983
0	1	210.486	84.6944	25.4983
0	1	210.586	85.1943	25.7983
0	1	210.586	84.6944	25.4983
0	1	210.586	84.8943	25.6983
0	1	210.486	84.7943	25.5983
0	1	210.586	84.6944	25.5983
0	1	210.586	84.9943	25.6983
0	1	210.486	84.5944	25.4983
0	1	210.586	85.1943	25.8983
0	1	210.486	84.5944	25.4983
0	1	210.486	84.8943	25.6983
0	1	210.386	84.6944	25.5983
0	1	210.486	84.5944	25.5983
0	1	210.486	84.7943	25.6983
0	1	210.486	84.4944	25.4983
0	1	210.486	84.9943	25.7983
0	1	210.386	84.3944	25.4983
0	1	210.486	84.8943	25.7983
0	1	210.286	84.4944	25.4983
0	1	210.386	84.4944	25.5983
0	1	210.286	84.4944	25.4983
0	1	210.386	84.3944	25.5983
0	1	210.286	84.6944	25.6983
0	1	210.286	84.2944	25.3983
0	1	210.386	84.8943	25.7983
0	1	210.286	84.2944	25.3983
0	1	210.286	84.6944	25.6983
0	1	210.186	84.1944	25.3983
0	1	210.286	84.2944	25.5983
0	1	210.186	84.2944	25.4983
0	1	210.186	84.1944	25.4983
0	1	210.186	84.3944	25.4983
0	1	210.186	84.0944	25.3983
0	1	210.186	84.4944	25.6983
0	1	210.186	83.9944	25.2983
0	1	210.186	84.4944	25.6983
0	1	210.186	83.9944	25.2983
0	1	210.186	84.3944	25.5983
0	1	210.086	83.9944	25.2983
0	1	210.086	84.0944	25.4983
0	1	210.086	83.9944	25.3983
0	1	210.086	83.9944	25.3983
0	1	210.086	83.9944	25.3983
0	1	210.086	83.8944	25.3983
0	1	210.086	84.0944	25.3983
0	1	209.986	83.7944	25.1983
0	1	210.086	84.1944	25.4983
0	1	209.986	83.6944	25.1983
0	1	210.086	84.2944	25.4983
0	1	209.486	83.6944	25.1983
0	1	208.186	84.1944	25.4983
0	1	206.886	83.5944	25.0983
0	1	205.686	83.9944	25.3983
0	1	204.386	83.4944	25.0983
0	1	203.186	83.8944	25.3983
0	1	201.887	83.4944	25.0983
0	1	201.687	83.6944	25.2983
0	1	201.487	83.3944	24.9983
0	1	201.587	83.5944	25.1983
0	1	201.387	83.2944	24.8983
0	1	201.387	83.3944	25.0983
0	1	201.187	83.0945	24.8983
0	1	201.087	83.3944	25.0983
0	1	200.787	82.7945	24.6984
0	1	201.587	77.4948	22.9985
0	1	203.386	79.0947	23.1985
0	1	204.886	80.6946	23.7984
0	1	205.986	81.5946	24.1984
0	1	206.886	82.2945	24.2984
0	1	207.786	83.1945	24.7983
0	1	208.186	83.2944	24.6984
0	1	208.886	84.1944	25.1983
0	1	209.086	83.8944	24.9983
0	1	209.586	84.5944	25.3983
0	1	209.686	84.2944	25.1983
0	1	209.986	84.5944	25.4983
0	1	210.086	84.5944	25.3983
0	1	210.286	84.6944	25.4983
0	1	210.286	84.7943	25.4983
0	1	210.386	84.6944	25.4983
0	1	210.486	85.0943	25.6983
0	1	210.486	84.6944	25.4983
0	1	210.586	85.1943	25.7983
0	1	210.586	84.6944	25.4983
0	1	210.586	84.8943	25.6983
0	1	210.486	84.7943	25.5983
0	1	210.586	84.6944	25.5983
0	1	210.586	84.9943	25.6983
0	1	210.486	84.5944	25.4983
0	1	210.586	85.1943	25.8983
0	1	210.486	84.5944	25.4983
0	1	210.486	84.8943	25.6983
0	1	210.386	84.6944	25.5983
0	1	210.486	84.5944	25.5983
0	1	210.486	84.7943	25.6983
0	1	210.486	84.4944	25.4983
0	1	210.486	84.9943	25.7983
0	1	210.386	84.3944	25.4983
0	1	210.486	84.8943	25.7983
0	1	210.286	84.4944	25.4983
0	1	210.386	84.4944	25.5983
0	1	210.286	84.4944	25.4983
0	1	210.386	84.3944	25.5983
0	1	210.286	84.6944	25.6983
0	1	210.286	84.2944	25.3983
0	1	210.386	84.8943	25.7983
0	1	210.286	84.2944	25.3983
0	1	210.286	84.6944	25.6983
0	1	210.186	84.1944	25.3983
0	1	210.286	84.2944	25.5983
0	1	210.186	84.2944	25.4983
0	1	210.186	84.1944	25.4983
0	1	210.186	84.3944	25.4983
0	1	210.186	84.0944	25.3983
0	1	210.186	84.4944	25.6983
0	1	210.186	83.9944	25.2983
0	1	210.186	84.4944	25.6983
0	1	210.186	83.9944	25.2983
0	1	210.186	84.3944	25.5983
0	1	210.086	83.9944	25.2983
0	1	210.086	84.0944	25.4983
0	1	210.086	83.9944	25.3983
0	1	210.086	83.9944	25.3983
0	1	210.086	83.9944	25.3983
0	1	210.086	83.8944	25.3983
0	1	210.086	84.0944	25.3983
0	1	209.986	83.7944	25.1983
0	1	210.086	84.1944	25.4983
0	1	209.986	83.6944	25.1983
0	1	210.086	84.2944	25.4983
0	1	209.486	83.6944	25.1983
0	1	208.186	84.1944	25.4983
0	1	206.886	83.5944	25.0983
0	1	205.686	83.9944	25.3983
0	1	204.386	83.4944	25.0983
0	1	203.186	83.8944	25.3983
0	1	201.887	83.4944	25.0983
0	1	201.687	83.6944	25.2983
0	1	201.487	83.3944	24.9983
0	1	201.587	83.5944	25.1983
0	1	201.387	83.2944	24.8983
0	1	201.387	83.3944	25.0983
0	1	201.187	83.0945	24.8983
0	1	201.087	83.3944	25.0983
0	1	200.787	82.7945	24.6984
0	1	201.587	77.4948	22.9985
0	1	203.386	79.0947	23.1985
0	1	204.886	80.6946	23.7984
0	1	205.986	81.5946	24.1984
0	1	206.886	82.2945	24.2984
0	1	207.786	83.1945	24.7983
0	1	208.186	83.2944	24.6984
0	1	208.886	84.1944	25.1983
0	1	209.086	83.8944	24.9983
0	1	209.586	84.5944	25.3983
0	1	209.686	84.2944	25.1983
0	1	209.986	84.5944	25.4983
0	1	210.086	84.5944	25.3983
0	1	210.286	84.6944	25.4983
0	1	210.286	84.7943	25.4983
0	1	210.386	84.6944	25.4983
0	1	210.486	85.0943	25.6983
0	1	210.486	84.6944	25.4983
0	1	210.586	85.1943	25.7983
0	1	210.586	84.6944	25.4983
0	1	210.586	84.8943	25.6983
0	1	210.486	84.7943	25.5983
0	1	210.586	84.6944	25.5983
0	1	210.586	84.9943	25.6983
0	1	210.486	84.5944	25.4983
0	1	210.586	85.1943	25.8983
0	1	210.486	84.5944	25.4983
0	1	210.486	84.8943	25.6983
0	1	210.386	84.6944	25.5983
0	1	210.486	84.5944	25.5983
0	1	210.486	84.7943	25.6983
0	1	210.486	84.4944	25.4983
0	1	210.486	84.9943	25.7983
0	1	210.386	84.3944	25.4983
0	1	210.486	84.8943	25.7983
0	1	210.286	84.4944	25.4983
0	1	210.386	84.4944	25.5983
0	1	210.286	84.4944	25.4983
0	1	210.386	84.3944	25.5983
0	1	210.286	84.6944	25.6983
0	1	210.286	84.2944	25.3983
0	1	210.386	84.8943	25.7983
0	1	210.286	84.2944	25.3983
0	1	210.286	84.6944	25.6983
0	1	210.186	84.1944	25.3983
0	1	210.286	84.2944	25.5983
0	1	210.186	84.2944	25.4983
0	1	210.186	84.1944	25.4983
0	1	210.186	84.3944	25.4983
0	1	210.186	84.0944	25.3983
0	1	210.186	84.4944	25.6983
0	1	210.186	83.9944	25.2983
0	1	210.186	84.4944	25.6983
0	1	210.186	83.9944	25.2983
0	1	210.186	84.3944	25.5983
0	1	210.086	83.9944	25.2983
0	1	210.086	84.0944	25.4983
0	1	210.086	83.9944	25.3983
0	1	210.086	83.9944	25.3983
0	1	210.086	83.9944	25.3983
0	1	210.086	83.8944	25.3983
0	1	210.086	84.0944	25.3983
0	1	209.986	83.7944	25.1983
0	1	210.086	84.1944	25.4983
0	1	209.986	83.6944	25.1983
0	1	210.086	84.2944	25.4983
0	1	209.486	83.6944	25.1983
0	1	208.186	84.1944	25.4983
0	1	206.886	83.5944	25.0983
0	1	205.686	83.9944	25.3983
0	1	204.386	83.4944	25.0983
0	1	203.186	83.8944	25.3983
0	1	201.887	83.4944	25.0983
0	1	201.687	83.6944	25.2983
0	1	201.487	83.3944	24.9983
0	1	201.587	83.5944	25.1983
0	1	201.387	83.2944	24.8983
0	1	201.387	83.3944	25.0983
0	1	201.187	83.0945	24.8983
0	1	201.087	83.3944	25.0983
0	1	200.787	82.7945	24.6984
0	1	201.587	77.4948	22.9985
0	1	203.386	79.0947	23.1985
0	1	204.886	80.6946	23.7984
0	1	205.986	81.5946	24.1984
0	1	206.886	82.2945	24.2984
0	1	207.786	83.1945	24.7983
0	1	208.186	83.2944	24.6984
0	1	208.886	84.1944	25.1983
0	1	209.086	83.8944	24.9983
0	1	209.586	84.5944	25.3983
0	1	209.686	84.2944	25.1983
0	1	209.986	84.5944	25.4983
0	1	210.086	84.5944	25.3983
0	1	210.286	84.6944	25.4983
0	1	210.286	84.7943	25.4983
0	1	210.386	84.6944	25.4983
0	1	210.486	85.0943	25.6983
0	1	210.486	84.6944	25.4983
0	1	210.586	85.1943	25.7983
0	1	210.586	84.6944	25.4983
0	1	210.586	84.8943	25.6983
0	1	210.486	84.7943	25.5983
0	1	210.586	84.6944	25.5983
0	1	210.586	84.9943	25.6983
0	1	210.486	84.5944	25.4983
0	1	210.586	85.1943	25.8983
0	1	210.486	84.5944	25.4983
0	1	210.486	84.8943	25.6983
0	1	210.386	84.6944	25.5983
0	1	210.486	84.5944	25.5983
0	1	210.486	84.7943	25.6983
0	1	210.486	84.4944	25.4983
0	1	210.486	84.9943	25.7983
0	1	210.386	84.3944	25.4983
0	1	210.486	84.8943	25.7983
0	1	210.286	84.4944	25.4983
0	1	210.386	84.4944	25.5983
0	1	210.286	84.4944	25.4983
0	1	210.386	84.3944	25.5983
0	1	210.286	84.6944	25.6983
0	1	210.286	84.2944	25.3983
0	1	210.386	84.8943	25.7983
0	1	210.286	84.2944	25.3983
0	1	210.286	84.6944	25.6983
0	1	210.186	84.1944	25.3983
0	1	210.286	84.2944	25.5983
0	1	210.186	84.2944	25.4983
0	1	210.186	84.1944	25.4983
0	1	210.186	84.3944	25.4983
0	1	210.186	84.0944	25.3983
0	1	210.186	84.4944	25.6983
0	1	210.186	83.9944	25.2983
0	1	210.186	84.4944	25.6983
0	1	210.186	83.9944	25.2983
0	1	210.186	84.3944	25.5983
0	1	210.086	83.9944	25.2983
0	1	210.086	84.0944	25.4983
0	1	210.086	83.9944	25.3983
0	1	210.086	83.9944	25.3983
0	1	210.086	83.9944	25.3983
0	1	210.086	83.8944	25.3983
0	1	210.086	84.0944	25.3983
0	1	209.986	83.7944	25.1983
0	1	210.086	84.1944	25.4983
0	1	209.986	83.6944	25.1983
0	1	210.086	84.2944	25.4983
0	1	209.486	83.6944	25.1983
0	1	208.186	84.1944	25.4983
0	1	206.886	83.5944	25.0983
0	1	205.686	83.9944	25.3983
0	1	204.386	83.4944	25.0983
0	1	203.186	83.8944	25.3983
0	1	201.887	83.4944	25.0983
0	1	201.687	83.6944	25.2983
0	1	201.487	83.3944	24.9983
0	1	201.587	83.5944	25.1983
0	1	201.387	83.2944	24.8983
0	1	201.387	83.3944	25.0983
0	1	201.187	83.0945	24.8983
0	1	201.087	83.3944	25.0983
0	1	200.787	82.7945	24.6984
0	1	201.587	77.4948	22.9985
0	1	203.386	79.0947	23.1985
0	1	204.886	80.6946	23.7984
0	1	205.986	81.5946	24.1984
0	1	206.886	82.2945	24.2984
0	1	207.786	83.1945	24.7983
0	1	208.186	83.2944	24.6984
0	1	208.886	84.1944	25.1983
0	1	209.086	83.8944	24.9983
0	1	209.586	84.5944	25.3983
0	1	209.686	84.2944	25.1983
0	1	209.986	84.5944	25.4983
0	1	210.086	84.5944	25.3983
0	1	210.286	84.6944	25.4983
0	1	210.286	84.7943	25.4983
0	1	210.386	84.6944	25.4983
0	1	210.486	85.0943	25.6983
0	1	210.486	84.6944	25.4983
0	1	210.586	85.1943	25.7983
0	1	210.586	84.6944	25.4983
0	1	210.586	84.8943	25.6983
0	1	210.486	84.7943	25.5983
0	1	210.586	84.6944	25.5983
0	1	210.586	84.9943	25.6983
0	1	210.486	84.5944	25.4983
0	1	210.586	85.1943	25.8983
0	1	210.486	84.5944	25.4983
0	1	210.486	84.8943	25.6983
0	1	210.386	84.6944	25.5983
0	1	210.486	84.5944	25.5983
0	1	210.486	84.7943	25.6983
0	1	210.486	84.4944	25.4983
0	1	210.486	84.9943	25.7983
0	1	210.386	84.3944	25.4983
0	1	210.486	84.8943	25.7983
0	1	210.286	84.4944	25.4983
0	1	210.386	84.4944	25.5983
0	1	210.286	84.4944	25.4983
0	1	210.386	84.3944	25.5983
0	1	210.286	84.6944	25.6983
0	1	210.286	84.2944	25.3983
0	1	210.386	84.8943	25.7983
0	1	210.286	84.2944	25.3983
0	1	210.286	84.6944	25.6983
0	1	210.186	84.1944	25.3983
0	1	210.286	84.2944	25.5983
0	1	210.186	84.2944	25.4983
0	1	210.186	84.1944	25.4983
0	1	210.186	84.3944	25.4983
0	1	210.186	84.0944	25.3983
0	1	210.186	84.4944	25.6983
0	1	210.186	83.9944	25.2983
0	1	210.186	84.4944	25.6983
0	1	210.186	83.9944	25.2983
0	1	210.186	84.3944	25.5983
0	1	210.086	83.9944	25.2983
0	1	210.086	84.0944	25.4983
0	1	210.086	83.9944	25.3983
0	1	210.086	83.9944	25.3983
0	1	210.086	83.9944	25.3983
0	1	210.086	83.8944	25.3983
0	1	210.086	84.0944	25.3983
0	1	209.986	83.7944	25.1983
0	1	210.086	84.1944	25.4983
0	1	209.986	83.6944	25.1983
0	1	210.086	84.2944	25.4983
0	1	209.486	83.6944	25.1983
0	1	208.186	84.1944	25.4983
0	1	206.886	83.5944	25.0983
0	1	205.686	83.9944	25.3983
0	1	204.386	83.4944	25.0983
0	1	203.186	83.8944	25.3983
0	1	201.887	83.4944	25.0983
0	1	201.687	83.6944	25.2983
0	1	201.487	83.3944	24.9983
0	1	201.587	83.5944	25.1983
0	1	201.387	83.2944	24.8983
0	1	201.387	83.3944	25.0983
0	1	201.187	83.0945	24.8983
0	1	201.087	83.3944	25.0983
0	1	200.787	82.7945	24.6984
0	1	201.587	77.4948	22.9985
0	1	203.386	79.0947	23.1985
0	1	204.886	80.6946	23.7984
0	1	205.986	81.5946	24.1984
0	1	206.886	82.2945	24.2984
0	1	207.786	83.1945	24.7983
0	1	208.186	83.2944	24.6984
0	1	208.886	84.1944	25.1983
0	1	209.086	83.8944	24.9983
0	1	209.586	84.5944	25.3983
0	1	209.686	84.2944	25.1983
0	1	209.986	84.5944	25.4983
0	1	210.086	84.5944	25.3983
0	1	210.286	84.6944	25.4983
0	1	210.286	84.7943	25.4983
0	1	210.386	84.6944	25.4983
0	1	210.486	85.0943	25.6983
0	1	210.486	84.6944	25.4983
0	1	210.586	85.1943	25.7983
0	1	210.586	84.6944	25.4983
0	1	210.586	84.8943	25.6983
0	1	210.486	84.7943	25.5983
0	1	210.586	84.6944	25.5983
0	1	210.586	84.9943	25.6983
0	1	210.486	84.5944	25.4983
0	1	210.586	85.1943	25.8983
0	1	210.486	84.5944	25.4983
0	1	210.486	84.8943	25.6983
0	1	210.386	84.6944	25.5983
0	1	210.486	84.5944	25.5983
0	1	210.486	84.7943	25.6983
0	1	210.486	84.4944	25.4983
0	1	210.486	84.9943	25.7983
0	1	210.386	84.3944	25.4983
0	1	210.486	84.8943	25.7983
0	1	210.286	84.4944	25.4983
0	1	210.386	84.4944	25.5983
0	1	210.286	84.4944	25.4983
0	1	210.386	84.3944	25.5983
0	1	210.286	84.6944	25.6983
0	1	210.286	84.2944	25.3983
0	1	210.386	84.8943	25.7983
0	1	210.286	84.2944	25.3983
0	1	210.286	84.6944	25.6983
0	1	210.186	84.1944	25.3983
0	1	210.286	84.2944	25.5983
0	1	210.186	84.2944	25.4983
0	1	210.186	84.1944	25.4983
0	1	210.186	84.3944	25.4983
0	1	210.186	84.0944	25.3983
0	1	210.186	84.4944	25.6983
0	1	210.186	83.9944	25.2983
0	1	210.186	84.4944	25.6983
0	1	210.186	83.9944	25.2983
0	1	210.186	84.3944	25.5983
0	1	210.086	83.9944	25.2983
0	1	210.086	84.0944	25.4983
0	1	210.086	83.9944	25.3983
0	1	210.086	83.9944	25.3983
0	1	210.086	83.9944	25.3983
0	1	210.086	83.8944	25.3983
0	1	210.086	84.0944	25.3983
0	1	209.986	83.7944	25.1983
0	1	210.086	84.1944	25.4983
0	1	209.986	83.6944	25.1983
0	1	210.086	84.2944	25.4983
0	1	209.486	83.6944	25.1983
0	1	208.186	84.1944	25.4983
0	1	206.886	83.5944	25.0983
0	1	205.686	83.9944	25.3983
0	1	204.386	83.4944	25.0983
0	1	203.186	83.8944	25.3983
0	1	201.887	83.4944	25.0983
0	1	201.687	83.6944	25.2983
0	1	201.487	83.3944	24.9983
0	1	201.587	83.5944	25.1983
0	1	201.387	83.2944	24.8983
0	1	201.387	83.3944	25.0983
0	1	201.187	83.0945	24.8983
0	1	201.087	83.3944	25.0983
0	1	200.787	82.7945	24.6984
0	1	201.587	77.4948	22.9985
0	1	203.386	79.0947	23.1985
0	1	204.886	80.6946	23.7984
0	1	205.986	81.5946	24.1984
0	1	206.886	82.2945	24.2984
0	1	207.786	83.1945	24.7983
0	1	208.186	83.2944	24.6984
0	1	208.886	84.1944	25.1983
0	1	209.086	83.8944	24.9983
0	1	209.586	84.5944	25.3983
0	1	209.686	84.2944	25.1983
0	1	209.986	84.5944	25.4983
0	1	210.086	84.5944	25.3983
0	1	210.286	84.6944	25.4983
0	1	210.286	84.7943	25.4983
0	1	210.386	84.6944	25.4983
0	1	210.486	85.0943	25.6983
0	1	210.486	84.6944	25.4983
0	1	210.586	85.1943	25.7983
0	1	210.586	84.6944	25.4983
0	1	210.586	84.8943	25.6983
0	1	210.486	84.7943	25.5983
0	1	210.586	84.6944	25.5983
0	1	210.586	84.9943	25.6983
0	1	210.486	84.5944	25.4983
0	1	210.586	85.1943	25.8983
0	1	210.486	84.5944	25.4983
0	1	210.486	84.8943	25.6983
0	1	210.386	84.6944	25.5983
0	1	210.486	84.5944	25.5983
0	1	210.486	84.7943	25.6983
0	1	210.486	84.4944	25.4983
0	1	210.486	84.9943	25.7983
0	1	210.386	84.3944	25.4983
0	1	210.486	84.8943	25.7983
0	1	210.286	84.4944	25.4983
0	1	210.386	84.4944	25.5983
0	1	210.286	84.4944	25.4983
0	1	210.386	84.3944	25.5983
0	1	210.286	84.6944	25.6983
0	1	210.286	84.2944	25.3983
0	1	210.386	84.8943	25.7983
0	1	210.286	84.2944	25.3983
0	1	210.286	84.6944	25.6983
0	1	210.186	84.1944	25.3983
0	1	210.286	84.2944	25.5983
0	1	210.186	84.2944	25.4983
0	1	210.186	84.1944	25.4983
0	1	210.186	84.3944	25.4983
0	1	210.186	84.0944	25.3983
0	1	210.186	84.4944	25.6983
0	1	210.186	83.9944	25.2983
0	1	210.186	84.4944	25.6983
0	1	210.186	83.9944	25.2983
0	1	210.186	84.3944	25.5983
0	1	210.086	83.9944	25.2983
0	1	210.086	84.0944	25.4983
0	1	210.086	83.9944	25.3983
0	1	210.086	83.9944	25.3983
0	1	210.086	83.9944	25.3983
0	1	210.086	83.8944	25.3983
0	1	210.086	84.0944	25.3983
0	1	209.986	83.7944	25.1983
0	1	210.086	84.1944	25.4983
0	1	209.986	83.6944	25.1983
0	1	210.086	84.2944	25.4983
0	1	209.486	83.6944	25.1983
0	1	208.186	84.1944	25.4983
0	1	206.886	83.5944	25.0983
0	1	205.686	83.9944	25.3983
0	1	204.386	83.4944	25.0983
0	1	203.186	83.8944	25.3983
0	1	201.887	83.4944	25.0983
0	1	201.687	83.6944	25.2983
0	1	201.487	83.3944	24.9983
0	1	201.587	83.5944	25.1983
0	1	201.387	83.2944	24.8983
0	1	201.387	83.3944	25.0983
0	1	201.187	83.0945	24.8983
0	1	201.087	83.3944	25.0983
0	1	200.787	82.7945	24.6984
0	1	201.587	77.4948	22.9985
0	1	203.386	79.0947	23.1985
0	1	204.886	80.6946	23.7984
0	1	205.986	81.5946	24.1984
0	1	206.886	82.2945	24.2984
0	1	207.786	83.1945	24.7983
0	1	208.186	83.2944	24.6984
0	1	208.886	84.1944	25.1983
0	1	209.086	83.8944	24.9983
0	1	209.586	84.5944	25.3983
0	1	209.686	84.2944	25.1983
0	1	209.986	84.5944	25.4983
0	1	210.086	84.5944	25.3983
0	1	210.286	84.6944	25.4983
0	1	210.286	84.7943	25.4983
0	1	210.386	84.6944	25.4983
0	1	210.486	85.0943	25.6983
0	1	210.486	84.6944	25.4983
0	1	210.586	85.1943	25.7983
0	1	210.586	84.6944	25.4983
0	1	210.586	84.8943	25.6983
0	1	210.486	84.7943	25.5983
0	1	210.586	84.6944	25.5983
0	1	210.586	84.9943	25.6983
0	1	210.486	84.5944	25.4983
0	1	210.586	85.1943	25.8983
0	1	210.486	84.5944	25.4983
0	1	210.486	84.8943	25.6983
0	1	210.386	84.6944	25.5983
0	1	210.486	84.5944	25.5983
0	1	210.486	84.7943	25.6983
0	1	210.486	84.4944	25.4983
0	1	210.486	84.9943	25.7983
0	1	210.386	84.3944	25.4983
0	1	210.486	84.8943	25.7983
0	1	210.286	84.4944	25.4983
0	1	210.386	84.4944	25.5983
0	1	210.286	84.4944	25.4983
0	1	210.386	84.3944	25.5983
0	1	210.286	84.6944	25.6983
0	1	210.286	84.2944	25.3983
0	1	210.386	84.8943	25.7983
0	1	210.286	84.2944	25.3983
0	1	210.286	84.6944	25.6983
0	1	210.186	84.1944	25.3983
0	1	210.286	84.2944	25.5983
0	1	210.186	84.2944	25.4983
0	1	210.186	84.1944	25.4983
0	1	210.186	84.3944	25.4983
0	1	210.186	84.0944	25.3983
0	1	210.186	84.4944	25.6983
0	1	210.186	83.9944	25.2983
0	1	210.186	84.4944	25.6983
0	1	210.186	83.9944	25.2983
0	1	210.186	84.3944	25.5983
0	1	210.086	83.9944	25.2983
0	1	210.086	84.0944	25.4983
0	1	210.086	83.9944	25.3983
0	1	210.086	83.9944	25.3983
0	1	210.086	83.9944	25.3983
0	1	210.086	83.8944	25.3983
0	1	210.086	84.0944	25.3983
0	1	209.986	83.7944	25.1983
0	1	210.086	84.1944	25.4983
0	1	209.986	83.6944	25.1983
0	1	210.086	84.2944	25.4983
0	1	209.486	83.6944	25.1983
0	1	208.186	84.1944	25.4983
0	1	206.886	83.5944	25.0983
0	1	205.686	83.9944	25.3983
0	1	204.386	83.4944	25.0983
0	1	203.186	83.8944	25.3983
0	1	201.887	83.4944	25.0983
0	1	201.687	83.6944	25.2983
0	1	201.487	83.3944	24.9983
0	1	201.587	83.5944	25.1983
0	1	201.387	83.2944	24.8983
0	1	201.387	83.3944	25.0983
0	1	201.187	83.0945	24.8983
0	1	201.087	83.3944	25.0983
0	1	200.787	82.7945	24.6984
0	1	201.587	77.4948	22.9985
0	1	203.386	79.0947	23.1985
0	1	204.886	80.6946	23.7984
0	1	205.986	81.5946	24.1984
0	1	206.886	82.2945	24.2984
0	1	207.786	83.1945	24.7983
0	1	208.186	83.2944	24.6984
0	1	208.886	84.1944	25.1983
0	1	209.086	83.8944	24.9983
0	1	209.586	84.5944	25.3983
0	1	209.686	84.2944	25.1983
0	1	209.986	84.5944	25.4983
0	1	210.086	84.5944	25.3983
0	1	210.286	84.6944	25.4983
0	1	210.286	84.7943	25.4983
0	1	210.386	84.6944	25.4983
0	1	210.486	85.0943	25.6983
0	1	210.486	84.6944	25.4983
0	1	210.586	85.1943	25.7983
0	1	210.586	84.6944	25.4983
0	1	210.586	84.8943	25.6983
0	1	210.486	84.7943	25.5983
0	1	210.586	84.6944	25.5983
0	1	210.586	84.9943	25.6983
0	1	210.486	84.5944	25.4983
0	1	210.586	85.1943	25.8983
0	1	210.486	84.5944	25.4983
0	1	210.486	84.8943	25.6983
0	1	210.386	84.6944	25.5983
0	1	210.486	84.5944	25.5983
0	1	210.486	84.7943	25.6983
0	1	210.486	84.4944	25.4983
0	1	210.486	84.9943	25.7983
0	1	210.386	84.3944	25.4983
0	1	210.486	84.8943	25.7983
0	1	210.286	84.4944	25.4983
0	1	210.386	84.4944	25.5983
0	1	210.286	84.4944	25.4983
0	1	210.386	84.3944	25.5983
0	1	210.286	84.6944	25.6983
0	1	210.286	84.2944	25.3983
0	1	210.386	84.8943	25.7983
0	1	210.286	84.2944	25.3983
0	1	210.286	84.6944	25.6983
0	1	210.186	84.1944	25.3983
0	1	210.286	84.2944	25.5983
0	1	210.186	84.2944	25.4983
0	1	210.186	84.1944	25.4983
0	1	210.186	84.3944	25.4983
0	1	210.186	84.0944	25.3983
0	1	210.186	84.4944	25.6983
0	1	210.186	83.9944	25.2983
0	1	210.186	84.4944	25.6983
0	1	210.186	83.9944	25.2983
0	1	210.186	84.3944	25.5983
0	1	210.086	83.9944	25.2983
0	1	210.086	84.0944	25.4983
0	1	210.086	83.9944	25.3983
0	1	210.086	83.9944	25.3983
0	1	210.086	83.9944	25.3983
0	1	210.086	83.8944	25.3983
0	1	210.086	84.0944	25.3983
0	1	209.986	83.7944	25.1983
0	1	210.086	84.1944	25.4983
0	1	209.986	83.6944	25.1983
0	1	210.086	84.2944	25.4983
0	1	209.486	83.6944	25.1983
0	1	208.186	84.1944	25.4983
0	1	206.886	83.5944	25.0983
0	1	205.686	83.9944	25.3983
0	1	204.386	83.4944	25.0983
0	1	203.186	83.8944	25.3983
0	1	201.887	83.4944	25.0983
0	1	201.687	83.6944	25.2983
0	1	201.487	83.3944	24.9983
0	1	201.587	83.5944	25.1983
0	1	201.387	83.2944	24.8983
0	1	201.387	83.3944	25.0983
0	1	201.187	83.0945	24.8983
0	1	201.087	83.3944	25.0983
0	1	200.787	82.7945	24.6984
0	1	201.587	77.4948	22.9985
0	1	203.386	79.0947	23.1985
0	1	204.886	80.6946	23.7984
0	1	205.986	81.5946	24.1984
0	1	206.886	82.2945	24.2984
0	1	207.786	83.1945	24.7983
0	1	208.186	83.2944	24.6984
0	1	208.886	84.1944	25.1983
0	1	209.086	83.8944	24.9983
0	1	209.586	84.5944	25.3983
0	1	209.686	84.2944	25.1983
0	1	209.986	84.5944	25.4983
0	1	210.086	84.5944	25.3983
0	1	210.286	84.6944	25.4983
0	1	210.286	84.7943	25.4983
0	1	210.386	84.6944	25.4983
0	1	210.486	85.0943	25.6983
0	1	210.486	84.6944	25.4983
0	1	210.586	85.1943	25.7983
0	1	210.586	84.6944	25.4983
0	1	210.586	84.8943	25.6983
0	1	210.486	84.7943	25.5983
0	1	210.586	84.6944	25.5983
0	1	210.586	84.9943	25.6983
0	1	210.486	84.5944	25.4983
0	1	210.586	85.1943	25.8983
0	1	210.486	84.5944	25.4983
0	1	210.486	84.8943	25.6983
0	1	210.386	84.6944	25.5983
0	1	210.486	84.5944	25.5983
0	1	210.486	84.7943	25.6983
0	1	210.486	84.4944	25.4983
0	1	210.486	84.9943	25.7983
0	1	210.386	84.3944	25.4983
0	1	210.486	84.8943	25.7983
0	1	210.286	84.4944	25.4983
0	1	210.386	84.4944	25.5983
0	1	210.286	84.4944	25.4983
0	1	210.386	84.3944	25.5983
0	1	210.286	84.6944	25.6983
0	1	210.286	84.2944	25.3983
0	1	210.386	84.8943	25.7983
0	1	210.286	84.2944	25.3983
0	1	210.286	84.6944	25.6983
0	1	210.186	84.1944	25.3983
0	1	210.286	84.2944	25.5983
0	1	210.186	84.2944	25.4983
0	1	210.186	84.1944	25.4983
0	1	210.186	84.3944	25.4983
0	1	210.186	84.0944	25.3983
0	1	210.186	84.4944	25.6983
0	1	210.186	83.9944	25.2983
0	1	210.186	84.4944	25.6983
0	1	210.186	83.9944	25.2983
0	1	210.186	84.3944	25.5983
0	1	210.086	83.9944	25.2983
0	1	210.086	84.0944	25.4983
0	1	210.086	83.9944	25.3983
0	1	210.086	83.9944	25.3983
0	1	210.086	83.9944	25.3983
0	1	210.086	83.8944	25.3983
0	1	210.086	84.0944	25.3983
0	1	209.986	83.7944	25.1983
0	1	210.086	84.1944	25.4983
0	1	209.986	83.6944	25.1983
0	1	210.086	84.2944	25.4983
0	1	209.486	83.6944	25.1983
0	1	208.186	84.1944	25.4983
0	1	206.886	83.5944	25.0983
0	1	205.686	83.9944	25.3983
0	1	204.386	83.4944	25.0983
0	1	203.186	83.8944	25.3983
0	1	201.887	83.4944	25.0983
0	1	201.687	83.6944	25.2983
0	1	201.487	83.3944	24.9983
0	1	201.587	83.5944	25.1983
0	1	201.387	83.2944	24.8983
0	1	201.387	83.3944	25.0983
0	1	201.187	83.0945	24.8983
0	1	201.087	83.3944	25.0983
0	1	200.787	82.7945	24.6984
0	1	201.587	77.4948	22.9985
0	1	203.386	79.0947	23.1985
0	1	204.886	80.6946	23.7984
0	1	205.986	81.5946	24.1984
0	1	206.886	82.2945	24.2984
0	1	207.786	83.1945	24.7983
0	1	208.186	83.2944	24.6984
0	1	208.886	84.1944	25.1983
0	1	209.086	83.8944	24.9983
0	1	209.586	84.5944	25.3983
0	1	209.686	84.2944	25.1983
0	1	209.986	84.5944	25.4983
0	1	210.086	84.5944	25.3983
0	1	210.286	84.6944	25.4983
0	1	210.286	84.7943	25.4983
0	1	210.386	84.6944	25.4983
0	1	210.486	85.0943	25.6983
0	1	210.486	84.6944	25.4983
0	1	210.586	85.1943	25.7983
0	1	210.586	84.6944	25.4983
0	1	210.586	84.8943	25.6983
0	1	210.486	84.7943	25.5983
0	1	210.586	84.6944	25.5983
0	1	210.586	84.9943	25.6983
0	1	210.486	84.5944	25.4983
0	1	210.586	85.1943	25.8983
0	1	210.486	84.5944	25.4983
0	1	210.486	84.8943	25.6983
0	1	210.386	84.6944	25.5983
0	1	210.486	84.5944	25.5983
0	1	210.486	84.7943	25.6983
0	1	210.486	84.4944	25.4983
0	1	210.486	84.9943	25.7983
0	1	210.386	84.3944	25.4983
0	1	210.486	84.8943	25.7983
0	1	210.286	84.4944	25.4983
0	1	210.386	84.4944	25.5983
0	1	210.286	84.4944	25.4983
0	1	210.386	84.3944	25.5983
0	1	210.286	84.6944	25.6983
0	1	210.286	84.2944	25.3983
0	1	210.386	84.8943	25.7983
0	1	210.286	84.2944	25.3983
0	1	210.286	84.6944	25.6983
0	1	210.186	84.1944	25.3983
0	1	210.286	84.2944	25.5983
0	1	210.186	84.2944	25.4983
0	1	210.186	84.1944	25.4983
0	1	210.186	84.3944	25.4983
0	1	210.186	84.0944	25.3983
0	1	210.186	84.4944	25.6983
0	1	210.186	83.9944	25.2983
0	1	210.186	84.4944	25.6983
0	1	210.186	83.9944	25.2983
0	1	210.186	84.3944	25.5983
0	1	210.086	83.9944	25.2983
0	1	210.086	84.0944	25.4983
0	1	210.086	83.9944	25.3983
0	1	210.086	83.9944	25.3983
0	1	210.086	83.9944	25.3983
0	1	210.086	83.8944	25.3983
0	1	210.086	84.0944	25.3983
0	1	209.986	83.7944	25.1983
0	1	210.086	84.1944	25.4983
0	1	209.986	83.6944	25.1983
0	1	210.086	84.2944	25.4983
0	1	209.486	83.6944	25.1983
0	1	208.186	84.1944	25.4983
0	1	206.886	83.5944	25.0983
0	1	205.686	83.9944	25.3983
0	1	204.386	83.4944	25.0983
0	1	203.186	83.8944	25.3983
0	1	201.887	83.4944	25.0983
0	1	201.687	83.6944	25.2983
0	1	201.487	83.3944	24.9983
0	1	201.587	83.5944	25.1983
0	1	201.387	83.2944	24.8983
0	1	201.387	83.3944	25.0983
0	1	201.187	83.0945	24.8983
0	1	201.087	83.3944	25.0983
0	1	200.787	82.7945	24.6984
0	1	201.587	77.4948	22.9985
0	1	203.386	79.0947	23.1985
0	1	204.886	80.6946	23.7984
0	1	205.986	81.5946	24.1984
0	1	206.886	82.2945	24.2984
0	1	207.786	83.1945	24.7983
0	1	208.186	83.2944	24.6984
0	1	208.886	84.1944	25.1983
0	1	209.086	83.8944	24.9983
0	1	209.586	84.5944	25.3983
0	1	209.686	84.2944	25.1983
0	1	209.986	84.5944	25.4983
0	1	210.086	84.5944	25.3983
0	1	210.286	84.6944	25.4983
0	1	210.286	84.7943	25.4983
0	1	210.386	84.6944	25.4983
0	1	210.486	85.0943	25.6983
0	1	210.486	84.6944	25.4983
0	1	210.586	85.1943	25.7983
0	1	210.586	84.6944	25.4983
0	1	210.586	84.8943	25.6983
0	1	210.486	84.7943	25.5983
0	1	210.586	84.6944	25.5983
0	1	210.586	84.9943	25.6983
0	1	210.486	84.5944	25.4983
0	1	210.586	85.1943	25.8983
0	1	210.486	84.5944	25.4983
0	1	210.486	84.8943	25.6983
0	1	210.386	84.6944	25.5983
0	1	210.486	84.5944	25.5983
0	1	210.486	84.7943	25.6983
0	1	210.486	84.4944	25.4983
0	1	210.486	84.9943	25.7983
0	1	210.386	84.3944	25.4983
0	1	210.486	84.8943	25.7983
0	1	210.286	84.4944	25.4983
0	1	210.386	84.4944	25.5983
0	1	210.286	84.4944	25.4983
0	1	210.386	84.3944	25.5983
0	1	210.286	84.6944	25.6983
0	1	210.286	84.2944	25.3983
0	1	210.386	84.8943	25.7983
0	1	210.286	84.2944	25.3983
0	1	210.286	84.6944	25.6983
0	1	210.186	84.1944	25.3983
0	1	210.286	84.2944	25.5983
0	1	210.186	84.2944	25.4983
0	1	210.186	84.1944	25.4983
0	1	210.186	84.3944	25.4983
0	1	210.186	84.0944	25.3983
0	1	210.186	84.4944	25.6983
0	1	210.186	83.9944	25.2983
0	1	210.186	84.4944	25.6983
0	1	210.186	83.9944	25.2983
0	1	210.186	84.3944	25.5983
[truncated: 96,416 more rows]

## Sheet: Amplitude and Rate
Seed	Amplitude	FactorRate	Density	Conduction	Wave through	Pace Proportion	Points of Entry	APD90mean	APD90std	APD90cov	APD50mean	APD50std	APD50cov	APD20mean	APD20std	APD20cov	Decmean	Decstd	Deccov
1	14	1	0	N	0	0	0	0	0	0	0	0	0	0	0	0	0	0	0		Notations
1	14	1	5	B	5	100	1	228.6	0	0	28	0	0	2.7	0	0	0	0	0		N = No conduction
1	14	1	10	N	0	0	0	0	0	0	0	0	0	0	0	0	0	0	0		B = Break/wave fragment
1	14	1	15	N	0	0	0	0	0	0	0	0	0	0	0	0	0	0	0		Y = Uniform conduction
1	14	1	20	N	0	0	0	0	0	0	0	0	0	0	0	0	0	0	0
1	14	3	0	N	0	0		0	0	0	0	0	0	0	0	0	0	0	0		Notes:
1	14	3	5	B	1	7.1	4	229.5	0	0	27.6	0	0	2.6	0	0	0	0	0		All APD measurements are in ms
1	14	3	10	B	1	7.1	2	232.8	0	0	25.9	0	0	2.8	0	0	0	0	0		Each APD measurement is an average measurement over the number of waves through
1	14	3	15	B	1	7.1	1	234.3	0	0	20.8	0	0	1.4	0	0	0	0	0
1	14	3	20	N	0	0	0	0	0	0	0	0	0	0	0	0	0	0	0
1	14	4	0	N	0	0	0	0	0	0	0	0	0	0	0	0	0	0	0
1	14	4	5	B	1	5.3	3	229.8	0	0	27.6	0	0	2.6	0	0	0	0	0
1	14	4	10	B	1	5.3	2	232.7	0	0	25.8	0	0	2.7	0	0	0	0	0
1	14	4	15	B	1	5.3	1	234.2	0	0	20.8	0	0	1.4	0	0	0	0	0
1	14	4	20	N	0	0	0	0	0	0	0	0	0	0	0	0	0	0	0
1	14	5	0	N	0	0	0	0	0	0	0	0	0	0	0	0	0	0	0
1	14	5	5	B	1	4.2	1	231	0	0	27.7	0	0	2.6	0	0	0	0	0
1	14	5	10	B	1	4.2	2	232.8	0	0	25.9	0	0	2.8	0	0	0	0	0
1	14	5	15	B	1	4.2	1	234.3	0	0	20.9	0	0	1.5	0	0	0	0	0
1	14	5	20	N	0	0	0	0	0	0	0	0	0	0	0	0	0	0	0
1	14	6	0	N	0	0	0	0	0	0	0	0	0	0	0	0	0	0	0
1	14	6	5	B	1	3.6	1	231	0	0	27.8	0	0	2.6	0	0	0	0	0
1	14	6	10	B	1	3.6	1	233.1	0	0	26	0	0	2.8	0	0	0	0	0
1	14	6	15	B	1	3.6	2	233.2	0	0	21.4	0	0	2.5	0	0	0	0	0
1	14	6	20	N	0	0	0	0	0	0	0	0	0	0	0	0	0	0	0
1	14	7	0	N	0	0	0	0	0	0	0	0	0	0	0	0	0	0	0
1	14	7	5	B	1	3	1	231.2	0	0	28.1	0	0	2.8	0	0	0	0	0
1	14	7	10	B	1	3	1	233.1	0	0	25.9	0	0	2.8	0	0	0	0	0
1	14	7	15	B	1	3	2	234	0	0	22	0	0	2.6	0	0	0	0	0
1	14	7	20	B	1	3	2	236	0	0	20.1	0	0	2.2	0	0	0	0	0
1	16	1	0	N	0	0	0	0	0	0	0	0	0	0	0	0	0	0	0
1	16	1	5	B	5	100	2	229.3	0	0	28	0	0	2.9	0	0	0	0	0
1	16	1	10	N	0	0	0	0	0	0	0	0	0	0	0	0	0	0	0
1	16	1	15	N	0	0	0	0	0	0	0	0	0	0	0	0	0	0	0
1	16	1	20	N	0	0	0	0	0	0	0	0	0	0	0	0	0	0	0
1	16	3	0	N	0	0	0	0	0	0	0	0	0	0	0	0	0	0	0
1	16	3	5	B	1	7.1	1	231	0	0	27.8	0	0	2.6	0	0	0	0	0
1	16	3	10	B	1	7.1	4	231.8	0	0	25.7	0	0	2.7	0	0	0	0	0
1	16	3	15	B	1	7.1	2	232.7	0	0	20.9	0	0	2.4	0	0	0	0	0
1	16	3	20	N	0	0	0	0	0	0	0	0	0	0	0	0	0	0	0
1	16	4	0	N	0	0	0	0	0	0	0	0	0	0	0	0	0	0	0
1	16	4	5	B	1	5.3	1	231.1	0	0	27.9	0	0	2.7	0	0	0	0	0
1	16	4	10	B	1	5.3	3	231.6	0	0	25.7	0	0	2.8	0	0	0	0	0
1	16	4	15	B	1	5.3	1	234.3	0	0	20.9	0	0	1.5	0	0	0	0	0
1	16	4	20	N	0	0	0	0	0	0	0	0	0	0	0	0	0	0	0
1	16	5	0	N	0	0	0	0	0	0	0	0	0	0	0	0	0	0	0
1	16	5	5	B	1	4.2	3	230.9	0	0	27.8	0	0	2.6	0	0	0	0	0
1	16	5	10	B	1	4.2	1	233.1	0	0	25.9	0	0	2.8	0	0	0	0	0
1	16	5	15	B	1	4.2	2	234.4	0	0	21	0	0	1.5	0	0	0	0	0
1	16	5	20	B	1	4.2	1	235.5	0	0	19.8	0	0	1.4	0	0	0	0	0
1	16	6	0	N	0	0	0	0	0	0	0	0	0	0	0	0	0	0	0
1	16	6	5	B	1	3.6	3	230.9	0	0	27.9	0	0	2.7	0	0	0	0	0
1	16	6	10	B	1	3.6	2	233.1	0	0	25.9	0	0	2.8	0	0	0	0	0
1	16	6	15	B	1	3.6	2	234.6	0	0	21.1	0	0	1.6	0	0	0	0	0
1	16	6	20	B	1	3.6	2	236.1	0	0	20.2	0	0	2.3	0	0	0	0	0
1	16	7	0	N	0	0	0	0	0	0	0	0	0	0	0	0	0	0	0
1	16	7	5	B	1	3	1	231.4	0	0	27.8	0	0	2.6	0	0	0	0	0
1	16	7	10	B	1	3	2	233.4	0	0	26.2	0	0	3	0	0	0	0	0
1	16	7	15	B	1	3	2	234.1	0	0	22	0	0	2.5	0	0	0	0	0
1	16	7	20	B	1	3	3	235.9	0	0	20.2	0	0	2.3	0	0	0	0	0
1	18	1	0	Y	5	100	0	211.1	0	0	70.9	0	0	17.2	0	0	0	0	0
1	18	1	5	B	5	100	5	205.3	0	0	48.9	0	0	9.1	0	0	0	0	0
1	18	1	10	B	5	100	2	204.2	0	0	44.2	0	0	9.3	0	0	0	0	0
1	18	1	15	N	0	0	0	0	0	0	0	0	0	0	0	0	0	0	0
1	18	1	20	N	0	0	0	0	0	0	0	0	0	0	0	0	0	0	0
1	18	3	0	Y	5	35.7	0	222.925	10.709	4.80385	85.675	12.4345	14.5135	24.025	5.23092	21.7728	2.46667	1.15902	46.9874
1	18	3	5	B	5	35.7	5	206.25	3.31612	1.60782	58.525	9.05074	15.4647	11.9	2.09921	17.6404	1.86667	2.0306	108.782
1	18	3	10	B	1	7.1	2	204.2	0	0	44.2	0	0	9.3	0	0	0	0	0
1	18	3	15	N	0	0	0	0	0	0	0	0	0	0	0	0	0	0	0
1	18	3	20	N	0	0	0	0	0	0	0	0	0	0	0	0	0	0	0
1	18	4	0	Y	5	26.3	0	222.925	10.7049	4.80204	85.725	12.3794	14.4408	24.025	5.1874	21.5917	2.66667	1.38684	52.0066
1	18	4	5	B	5	26.3	2	206.275	3.23767	1.56959	58.3	8.78939	15.0761	11.8	2.02485	17.1597	2.53333	2.57358	101.589
1	18	4	10	B	1	5.3	2	204.2	0	0	44.2	0	0	9.3	0	0	0	0	0
1	18	4	15	N	0	0	0	0	0	0	0	0	0	0	0	0	0	0	0
1	18	4	20	N	0	0	0	0	0	0	0	0	0	0	0	0	0	0	0
1	18	5	0	Y	4	16.7	0	218.167	6.7656	3.10112	70.4667	2.75741	3.91308	12.9	3.99625	30.9787	59.4	1.83848	3.09508
1	18	5	5	B	4	16.7	2	205.767	2.85015	1.38514	44.8333	2.8746	6.41175	6.76667	1.96554	29.0473	60.1	0.282843	0.47062
1	18	5	10	B	1	4.2	2	204.2	0	0	44.2	0	0	9.3	0	0	0	0	0
1	18	5	15	N	0	0	0	0	0	0	0	0	0	0	0	0	0	0	0
1	18	5	20	N	0	0	0	0	0	0	0	0	0	0	0	0	0	0	0
1	18	6	0	Y	4	14.3	0	218.133	6.83837	3.13495	71.5667	2.89885	4.05056	13.7	3.36006	24.526	50	1.55563	3.11127
1	18	6	5	B	4	14.3	1	205.633	2.70062	1.31332	45.8333	2.15484	4.70147	7.23333	1.59478	22.0477	51.8	2.12132	4.09521
1	18	6	10	B	1	3.6	2	204.2	0	0	44.2	0	0	9.3	0	0	0	0	0
1	18	6	15	N	0	0	0	0	0	0	0	0	0	0	0	0	0	0	0
1	18	6	20	N	0	0	0	0	0	0	0	0	0	0	0	0	0	0	0
1	18	7	0	Y	1	3	0	211.1	0	0	70.9	0	0	17.2	0	0	0	0	0
1	18	7	5	B	1	3	2	205.3	0	0	48.9	0	0	9.1	0	0	0	0	0
1	18	7	10	B	1	3	2	204.2	0	0	44.2	0	0	9.3	0	0	0	0	0
1	18	7	15	N	0	0	0	0	0	0	0	0	0	0	0	0	0	0	0
1	18	7	20	N	0	0	0	0	0	0	0	0	0	0	0	0	0	0	0
1	20	1	0	Y	5	100	0	211.1	0	0	70.8	0	0	17.1	0	0	0	0	0
1	20	1	5	Y	5	100	0	205	0	0	48.2	0	0	8.8	0	0	0	0	0
1	20	1	10	Y	5	100	0	203.4	0	0	42.1	0	0	7.7	0	0	0	0	0
1	20	1	15	Y	5	100	0	202	0	0	36	0	0	6	0	0	0	0	0
1	20	1	20	B	5	100	5	201.4	0	0	33.4	0	0	5.5	0	0	0	0	0
1	20	3	0	Y	5	35.7	0	222.9	10.643	4.77478	85.65	12.3813	14.4557	24.025	5.20857	21.6798	2.43333	1.16762	47.9843
1	20	3	5	Y	5	35.7	0	205.35	3.00389	1.46281	54.2	6.43169	11.8666	10.675	1.43846	13.475	1.1	1.01489	92.2627
1	20	3	10	Y	5	35.7	0	200.8	1.33417	0.664426	44.175	1.96193	4.44127	8.725	0.84212	9.65181	0.733333	0.665833	90.7954
1	20	3	15	Y	5	35.7	0	196.375	1.60909	0.819396	37.2	1.23288	3.3142	6.325	0.411299	6.50275	0.466667	0.472582	101.267
1	20	3	20	B	5	35.7	5	194.525	2.40052	1.23404	34.825	1.39613	4.00898	5.85	0.387298	6.62048	0.333333	0.404145	121.244
1	20	4	0	Y	5	26.3	0	222.9	10.643	4.77478	85.625	12.4192	14.5041	23.975	5.20216	21.6983	2.56667	1.22202	47.6112
1	20	4	5	Y	5	26.3	0	205.325	2.9904	1.45642	54.15	6.18088	11.4144	10.65	1.39642	13.112	1.2	1.17898	98.2486
1	20	4	10	Y	5	26.3	0	200.775	1.29711	0.646053	44.2	1.94936	4.41031	8.75	0.85049	9.71989	0.8	0.781025	97.6281
1	20	4	15	Y	5	26.3	0	196.4	1.58114	0.805061	37.3	1.27802	3.42633	6.425	0.457347	7.11825	0.5	0.781025	156.205
1	20	4	20	B	5	26.3	5	194.55	2.39096	1.22897	34.9	1.42829	4.09251	5.95	0.450925	7.57857	0.566667	0.814453	143.727
1	20	5	0	Y	5	20.8	0	222.85	10.6422	4.7755	85.55	12.4957	14.6064	23.9	5.23768	21.915	2.76667	1.38684	50.1269
1	20	5	5	Y	5	20.8	0	205.325	2.96353	1.44334	54.325	6.29517	11.588	10.7	1.43527	13.4137	1.33333	1.30512	97.8839
1	20	5	10	Y	5	20.8	0	200.825	1.29196	0.643327	44.3	1.99833	4.51091	8.825	0.892095	10.1087	0.766667	0.986577	128.684
1	20	5	15	Y	5	20.8	0	196.4	1.58114	0.805061	37.3	1.27279	3.41231	6.425	0.4272	6.64903	0.866667	1.15902	133.733
1	20	5	20	B	5	20.8	5	194.575	2.35991	1.21285	34.9	1.43759	4.11917	5.95	0.404145	6.79236	0.866667	1.15902	133.733
1	20	6	0	Y	5	17.9	0	222.875	10.6014	4.75665	85.55	12.4205	14.5185	23.9	5.21472	21.8189	2.96667	1.5308	51.5998
1	20	6	5	Y	5	17.9	0	205.35	3.00389	1.46281	54.25	6.45316	11.8952	10.65	1.43875	13.5094	1.46667	1.43643	97.9385
1	20	6	10	Y	5	17.9	0	200.75	1.31783	0.656452	44.125	1.96023	4.44245	8.7	0.848528	9.7532	0.9	1.21655	135.173
1	20	6	15	Y	5	17.9	0	193.36	6.98198	3.61087	49.56	27.4373	55.3617	16.08	21.5369	133.936	74.35	116.886	157.21
1	20	6	20	B	5	17.9	7	183.425	12.3458	6.73072	64	30.9716	48.3932	32.1375	27.813	86.5439	162.871	99.0682	60.826
1	20	7	0	Y	5	15.2	0	222.8	10.5899	4.75311	85.3	12.3666	14.4978	23.725	5.14223	21.6743	3.26667	1.72143	52.6969
1	20	7	5	Y	5	15.2	0	205.325	2.9904	1.45642	54.2	6.60808	12.192	10.625	1.45917	13.7333	1.63333	1.5695	96.0919
1	20	7	10	Y	5	15.2	0	200.7	1.27279	0.634176	44.075	1.96363	4.4552	8.65	0.81035	9.3682	1.06667	1.50444	141.041
1	20	7	15	Y	5	15.2	0	193.36	6.98198	3.61087	49.6	27.4158	55.2738	16.14	21.5039	133.234	74.15	116.939	157.706
1	20	7	20	B	5	15.2	5	183.525	12.363	6.73644	64.05	30.9462	48.3157	32.175	27.747	86.2376	162.671	99.2909	61.0377
1	22	1	0	Y	5	100	0	211	0	0	70.7	0	0	17.1	0	0	0	0	0
1	22	1	5	Y	5	100	0	205.1	0	0	48.3	0	0	8.9	0	0	0	0	0
1	22	1	10	Y	5	100	0	203.5	0	0	42.4	0	0	7.8	0	0	0	0	0
1	22	1	15	Y	5	100	0	201.9	0	0	35.9	0	0	5.9	0	0	0	0	0
1	22	1	20	Y	5	100	0	201.2	0	0	33.3	0	0	5.4	0	0	0	0	0
1	22	3	0	Y	5	35.7	0	222.85	10.6422	4.7755	85.6	12.4244	14.5145	23.975	5.19768	21.6796	2.43333	1.16762	47.9843
1	22	3	5	Y	5	35.7	0	205.325	2.98482	1.45371	54.05	6.21316	11.4952	10.625	1.34753	12.6826	1.13333	1.06927	94.3471
1	22	3	10	Y	5	35.7	0	200.85	1.3404	0.667363	44.3	1.93735	4.37326	8.85	0.789515	8.92107	0.7	0.608276	86.8966
1	22	3	15	Y	5	35.7	0	196.35	1.54164	0.785151	37.2	1.30384	3.50495	6.325	0.457347	7.23079	0.533333	0.450925	84.5484
1	22	3	20	Y	5	35.7	0	194.25	2.38397	1.22727	34.6	1.23288	3.56325	5.575	0.30957	5.55282	0.4	0.360555	90.1388
1	22	4	0	Y	5	26.3	0	222.85	10.6422	4.7755	85.5	12.4437	14.5541	23.9	5.21472	21.8189	2.6	1.27671	49.1044
1	22	4	5	Y	5	26.3	0	205.4	3.05287	1.4863	54.6	6.8644	12.5722	10.775	1.48857	13.815	1.23333	1.23423	100.073
1	22	4	10	Y	5	26.3	0	200.825	1.3301	0.662318	44.3	1.9883	4.48826	8.8	0.770281	8.7532	0.7	0.87178	124.54
1	22	4	15	B	6	31.6	3	196.98	2.41599	1.22651	65.12	26.3955	40.5336	15.68	8.7139	55.5733	47	31.2697	66.5312
1	22	4	20	B	6	31.6	4	195.52	2.4407	1.24831	60.94	24.1059	39.5567	15.76	7.91821	50.2424	47.4	15.8861	33.5149
1	22	5	0	Y	5	20.8	0	222.875	10.6287	4.7689	85.65	12.4554	14.5422	23.975	5.2411	21.8607	2.8	1.58745	56.6947
1	22	5	5	Y	5	20.8	0	205.375	3.00153	1.46149	54.425	6.8641	12.612	10.725	1.50416	14.0248	1.43333	1.61967	113
1	22	5	10	B	6	25	3	202.38	3.78708	1.87127	76.28	20.3295	26.6511	20.22	7.11175	35.1719	51.225	7.63473	14.9043
1	22	5	15	B	1	4.2	4	199.82	4.0202	2.01191	74.04	23.784	32.1232	19	7.53525	39.6592	53.95	8.22618	15.2478
1	22	5	20	Y	6	25	0	198.14	4.32296	2.18177	71.42	24.6285	34.484	18.82	7.66531	40.7296	56.05	8.08393	14.4227
1	22	6	0	Y	5	17.9	0	222.85	10.6663	4.78631	85.425	12.5293	14.667	23.8	5.26941	22.1404	3.06667	1.87172	61.0343
1	22	6	5	B	5	17.9	3	206.9	6.41457	3.10032	72.25	17.2769	23.9126	17.825	6.78743	38.0781	30.8667	10.7612	34.8635
1	22	6	10	B	6	21.4	3	204.2	4.89387	2.39661	75.92	21.2853	28.0364	20.76	7.45942	35.9317	43.75	6.94574	15.876
1	22	6	15	Y	6	21.4	0	196.583	8.38723	4.2665	72.75	22.9212	31.5069	23.1833	16.436	70.8957	97.28	85.0815	87.4605
1	22	6	20	Y	6	21.4	0	193.267	9.48339	4.90689	67.9833	22.4847	33.0738	22.7333	18.4492	81.155	97.8	82.8648	84.7288
1	22	7	0	Y	5	15.2	0	222.825	10.5765	4.74655	85.325	12.3619	14.488	23.725	5.19511	21.8972	3.43333	2.17332	63.3007
1	22	7	5	B	5	15.2	2	207.875	6.17974	2.97281	71.425	17.6542	24.7171	17.825	7.43522	41.7123	25.9333	13.8623	53.4536
1	22	7	10	B	6	18.2	3	202.75	4.45459	2.19708	67.75	19.8737	29.3339	18.25	7.12577	39.0453	38.0333	7.08684	18.6332
1	22	7	15	Y	6	18.2	0	195.933	7.86147	4.01232	67.65	22.3475	33.034	21.3167	16.9592	79.5583	92.12	88.0856	95.6205
1	22	7	20	Y	6	18.2	0	192.65	9.054	4.69972	60.2	22.1599	36.8104	20.9167	19.0427	91.041	92.56	85.9194	92.8256
2	14	1	0	N	0	0	0	0	0	0	0	0	0	0	0	0	0	0	0
2	14	1	5	N	0	0	0	0	0	0	0	0	0	0	0	0	0	0	0
2	14	1	10	N	0	0	0	0	0	0	0	0	0	0	0	0	0	0	0
2	14	1	15	N	0	0	0	0	0	0	0	0	0	0	0	0	0	0	0
2	14	1	20	N	0	0	0	0	0	0	0	0	0	0	0	0	0	0	0
2	14	3	0	N	0	0	0	0	0	0	0	0	0	0	0	0	0	0	0
2	14	3	5	B	1	7.1	6	225.8	0	0	37.7	0	0	3	0	0	0	0	0
2	14	3	10	B	1	7.1	2	232	0	0	27.1	0	0	2.7	0	0	0	0	0
2	14	3	15	N	0	0	0	0	0	0	0	0	0	0	0	0	0	0	0
2	14	3	20	N	0	0	0	0	0	0	0	0	0	0	0	0	0	0	0
2	14	4	0	N	0	0	0	0	0	0	0	0	0	0	0	0	0	0	0
2	14	4	5	B	1	5.3	5	226.7	0	0	38.8	0	0	3.1	0	0	0	0	0
2	14	4	10	B	1	5.3	2	231.9	0	0	26.9	0	0	2.6	0	0	0	0	0
2	14	4	15	B	1	5.3	1	235.3	0	0	15.9	0	0	1.2	0	0	0	0	0
2	14	4	20	N	0	0	0	0	0	0	0	0	0	0	0	0	0	0	0
2	14	5	0	N	0	0	0	0	0	0	0	0	0	0	0	0	0	0	0
2	14	5	5	B	1	4.2	5	227.2	0	0	39.4	0	0	3.2	0	0	0	0	0
2	14	5	10	B	1	4.2	2	232	0	0	26.8	0	0	2.6	0	0	0	0	0
2	14	5	15	B	1	4.2	1	235.6	0	0	16.2	0	0	1.3	0	0	0	0	0
2	14	5	20	N	0	0	0	0	0	0	0	0	0	0	0	0	0	0	0
2	14	6	0	N	0	0	0	0	0	0	0	0	0	0	0	0	0	0	0
2	14	6	5	B	1	3.6	2	228.5	0	0	40.3	0	0	3.2	0	0	0	0	0
2	14	6	10	B	1	3.6	2	232	0	0	26.8	0	0	2.6	0	0	0	0	0
2	14	6	15	B	1	3.6	2	235.6	0	0	16.2	0	0	1.2	0	0	0	0	0
2	14	6	20	N	0	0	0	0	0	0	0	0	0	0	0	0	0	0	0
2	14	7	0	N	0	0	0	0	0	0	0	0	0	0	0	0	0	0	0
2	14	7	5	B	1	3	2	228.3	0	0	38.6	0	0	3	0	0	0	0	0
2	14	7	10	B	1	3	1	232.4	0	0	27	0	0	2.6	0	0	0	0	0
2	14	7	15	B	1	3	1	235.6	0	0	16.2	0	0	1.3	0	0	0	0	0
2	14	7	20	B	1	3	1	237.2	0	0	14.6	0	0	1.2	0	0	0	0	0
2	16	1	0	N	0	0	0	0	0	0	0	0	0	0	0	0	0	0	0
2	16	1	5	N	0	0	0	0	0	0	0	0	0	0	0	0	0	0	0
2	16	1	10	N	0	0	0	0	0	0	0	0	0	0	0	0	0	0	0
2	16	1	15	N	0	0	0	0	0	0	0	0	0	0	0	0	0	0	0
2	16	1	20	N	0	0	0	0	0	0	0	0	0	0	0	0	0	0	0
2	16	3	0	N	0	0	0	0	0	0	0	0	0	0	0	0	0	0	0
2	16	3	5	Y	1	7.1	0	225.8	0	0	37.2	0	0	3	0	0	0	0	0
2	16	3	10	B	1	7.1	2	231.8	0	0	26.8	0	0	2.6	0	0	0	0	0
2	16	3	15	B	1	7.1	1	235.6	0	0	16.1	0	0	1.3	0	0	0	0	0
2	16	3	20	N	0	0	0	0	0	0	0	0	0	0	0	0	0	0	0
2	16	4	0	N	0	0	0	0	0	0	0	0	0	0	0	0	0	0	0
2	16	4	5	B	1	5.3	1	228.5	0	0	40.4	0	0	3.2	0	0	0	0	0
2	16	4	10	B	1	5.3	2	232	0	0	27	0	0	2.7	0	0	0	0	0
2	16	4	15	B	1	5.3	1	235.5	0	0	16.1	0	0	1.2	0	0	0	0	0
2	16	4	20	N	0	0	0	0	0	0	0	0	0	0	0	0	0	0	0
2	16	5	0	N	0	0	0	0	0	0	0	0	0	0	0	0	0	0	0
2	16	5	5	B	1	4.2	2	228.4	0	0	39.1	0	0	3.1	0	0	0	0	0
2	16	5	10	B	1	4.2	1	232.4	0	0	26.9	0	0	2.6	0	0	0	0	0
2	16	5	15	B	1	4.2	2	235.6	0	0	16.2	0	0	1.3	0	0	0	0	0
2	16	5	20	B	1	4.2	3	237.3	0	0	14.4	0	0	1.1	0	0	0	0	0
2	16	6	0	N	0	0	0	0	0	0	0	0	0	0	0	0	0	0	0
2	16	6	5	B	1	3.6	3	228.3	0	0	38.4	0	0	3	0	0	0	0	0
2	16	6	10	B	1	3.6	2	232.4	0	0	27.1	0	0	2.6	0	0	0	0	0
2	16	6	15	B	1	3.6	2	235.5	0	0	16.1	0	0	1.2	0	0	0	0	0
2	16	6	20	B	1	3.6	3	237.3	0	0	14.5	0	0	1.1	0	0	0	0	0
2	16	7	0	N	0	0	0	0	0	0	0	0	0	0	0	0	0	0	0
2	16	7	5	B	1	3	3	228.4	0	0	39.1	0	0	3.1	0	0	0	0	0
2	16	7	10	B	1	3	2	232.3	0	0	26.9	0	0	2.6	0	0	0	0	0
2	16	7	15	B	1	3	2	235.8	0	0	16.4	0	0	1.3	0	0	0	0	0
2	16	7	20	B	1	3	2	237.4	0	0	14.6	0	0	1.1	0	0	0	0	0
2	18	1	0	Y	5	100	0	211.1	0	0	70.9	0	0	17.2	0	0	0	0	0
2	18	1	5	B	5	100	4	207.9	0	0	63.5	0	0	13.3	0	0	0	0	0
2	18	1	10	B	5	100	4	205.5	0	0	49.6	0	0	8.5	0	0	0	0	0
2	18	1	15	N	0	0	0	0	0	0	0	0	0	0	0	0	0	0	0
2	18	1	20	N	0	0	0	0	0	0	0	0	0	0	0	0	0	0	0
2	18	3	0	Y	5	35.7	0	222.925	10.709	4.80385	85.675	12.4345	14.5135	24.025	5.23092	21.7728	2.46667	1.15902	46.9874
2	18	3	5	B	5	35.7	4	212.275	5.47989	2.5815	73.675	8.86844	12.0372	17.525	3.11916	17.7984	1.3	1.41774	109.057
2	18	3	10	B	5	35.7	4	203.075	1.64393	0.809518	49.35	4.06161	8.23021	8.4	1.77951	21.1847	9.76667	15.211	155.744
2	18	3	15	N	0	0	0	0	0	0	0	0	0	0	0	0	0	0	0
2	18	3	20	N	0	0	0	0	0	0	0	0	0	0	0	0	0	0	0
2	18	4	0	Y	5	26.3	0	222.925	10.7049	4.80204	85.725	12.3794	14.4408	24.025	5.1874	21.5917	2.66667	1.38684	52.0066
2	18	4	5	B	5	26.3	4	212.625	5.7046	2.68294	74.075	9.44294	12.7478	17.625	3.38366	19.1981	2.43333	2.31157	94.9958
2	18	4	10	B	4	21.1	4	204.067	4.34089	2.12719	41.5667	6.13297	14.7545	5.06667	2.91433	57.5197	86	15.4149	17.9243
2	18	4	15	N	0	0	0	0	0	0	0	0	0	0	0	0	0	0	0
2	18	4	20	N	0	0	0	0	0	0	0	0	0	0	0	0	0	0	0
2	18	5	0	Y	4	16.7	0	218.167	6.7656	3.10112	70.4667	2.75741	3.91308	12.9	3.99625	30.9787	59.4	1.83848	3.09508
2	18	5	5	B	4	16.7	5	210.6	3.76431	1.78742	60.5333	2.41109	3.98307	9.66667	3.139	32.4724	59.65	0.353553	0.592713
2	18	5	10	B	1	4.2	4	205.5	0	0	49.6	0	0	8.5	0	0	0	0	0
2	18	5	15	N	0	0	0	0	0	0	0	0	0	0	0	0	0	0	0
2	18	5	20	N	0	0	0	0	0	0	0	0	0	0	0	0	0	0	0
2	18	6	0	Y	4	14.3	0	218.133	6.83837	3.13495	71.5667	2.89885	4.05056	13.7	3.36006	24.526	50	1.55563	3.11127
2	18	6	5	B	4	14.3	4	210.667	3.82143	1.81397	61.7333	2.0232	3.27732	10.3	2.68514	26.0694	53.65	3.46482	6.4582
2	18	6	10	B	1	3.6	4	205.5	0	0	49.6	0	0	8.5	0	0	0	0	0
2	18	6	15	N	0	0	0	0	0	0	0	0	0	0	0	0	0	0	0
2	18	6	20	N	0	0	0	0	0	0	0	0	0	0	0	0	0	0	0
2	18	7	0	Y	1	3	0	211.1	0	0	70.9	0	0	17.2	0	0	0	0	0
2	18	7	5	B	1	3	4	207.9	0	0	63.5	0	0	13.3	0	0	0	0	0
2	18	7	10	B	1	3	4	205.5	0	0	49.6	0	0	8.5	0	0	0	0	0
2	18	7	15	N	0	0	0	0	0	0	0	0	0	0	0	0	0	0	0
2	18	7	20	N	0	0	0	0	0	0	0	0	0	0	0	0	0	0	0
2	20	1	0	Y	5	100	0	211.1	0	0	70.8	0	0	17.1	0	0	0	0	0
2	20	1	5	Y	5	100	0	207.2	0	0	61.5	0	0	12.1	0	0	0	0	0
2	20	1	10	Y	5	100	0	204.6	0	0	47.2	0	0	7.8	0	0	0	0	0
2	20	1	15	Y	5	100	0	202.5	0	0	32.5	0	0	4.5	0	0	0	0	0
2	20	1	20	Y	5	100	0	201.3	0	0	28.8	0	0	3.8	0	0	0	0	0
2	20	3	0	Y	5	35.7	0	222.9	10.643	4.77478	85.65	12.3813	14.4557	24.025	5.20857	21.6798	2.43333	1.16762	47.9843
2	20	3	5	Y	5	35.7	0	211.7	5.62554	2.65732	71.975	9.29135	12.9091	16.55	3.36303	20.3204	1.06667	1.05987	99.3632
2	20	3	10	Y	5	35.7	0	203.1	2.09444	1.03123	50.4	3.5393	7.02243	9.1	0.989949	10.8786	0.733333	0.665833	90.7954
2	20	3	15	Y	5	35.7	0	196.225	1.75	0.891833	33.725	1.39613	4.13973	4.725	0.298608	6.31974	0.5	0.458258	91.6515
2	20	3	20	B	5	35.7	4	193	2.99221	1.55037	30.2	1.39762	4.62787	3.825	0.25	6.53595	0.333333	0.351188	105.357
2	20	4	0	Y	5	26.3	0	222.9	10.643	4.77478	85.625	12.4192	14.5041	23.975	5.20216	21.6983	2.56667	1.22202	47.6112
2	20	4	5	Y	5	26.3	0	211.7	5.68214	2.68405	71.85	9.3297	12.985	16.475	3.36291	20.4122	1.13333	1.13725	100.345
2	20	4	10	Y	5	26.3	0	203.025	2.02711	0.998452	50.175	3.42187	6.81986	9	0.927362	10.304	0.766667	0.814453	106.233
2	20	4	15	Y	5	26.3	0	196.2	1.76446	0.899319	33.65	1.3404	3.98335	4.7	0.244949	5.21168	0.6	0.6245	104.083
2	20	4	20	B	5	26.3	3	193	2.97993	1.54401	30.225	1.39613	4.61911	3.85	0.238048	6.18305	0.5	0.6245	124.9
2	20	5	0	Y	5	20.8	0	222.85	10.6422	4.7755	85.55	12.4957	14.6064	23.9	5.23768	21.915	2.76667	1.38684	50.1269
2	20	5	5	Y	5	20.8	0	211.7	5.65744	2.67239	71.75	9.25941	12.9051	16.45	3.34813	20.3534	1.26667	1.2897	101.819
2	20	5	10	Y	5	20.8	0	203	2.01494	0.992583	50	3.27007	6.54013	8.95	0.888819	9.93094	0.866667	0.986577	113.836
2	20	5	15	Y	5	20.8	0	196.225	1.74045	0.886967	33.7	1.35647	4.02512	4.75	0.288675	6.07737	0.7	0.964365	137.766
2	20	5	20	B	5	20.8	5	193.025	2.98147	1.5446	30.2	1.35892	4.49974	3.825	0.189297	4.94894	0.733333	1.0116	137.945
2	20	6	0	Y	5	17.9	0	222.875	10.6014	4.75665	85.55	12.4205	14.5185	23.9	5.21472	21.8189	2.96667	1.5308	51.5998
2	20	6	5	Y	5	17.9	0	211.725	5.63996	2.66381	71.9	9.31021	12.9488	16.5	3.35956	20.361	1.43333	1.40119	97.7574
2	20	6	10	Y	5	17.9	0	203.05	2.06801	1.01847	50.4	3.75322	7.44687	9.05	1.0083	11.1414	0.9	1.21655	135.173
2	20	6	15	Y	5	17.9	0	196.175	1.77459	0.904595	33.675	1.3326	3.95725	4.7	0.2	4.25532	0.866667	1.33167	153.654
2	20	6	20	B	5	17.9	5	182.6	11.5781	6.34067	62.5	34.372	54.9953	29.9375	27.7311	92.6298	163.071	101.595	62.3011
2	20	7	0	Y	5	15.2	0	222.8	10.5899	4.75311	85.3	12.3666	14.4978	23.725	5.14223	21.6743	3.26667	1.72143	52.6969
2	20	7	5	Y	5	15.2	0	211.7	5.62554	2.65732	71.725	9.19397	12.8184	16.425	3.31499	20.1826	1.56667	1.62583	103.777
2	20	7	10	Y	5	15.2	0	203.075	2.03531	1.00225	50.4	3.7229	7.38671	9.05	1.0083	11.1414	1.03333	1.44684	140.016
2	20	7	15	B	5	15.2	4	196.275	1.68597	0.858984	33.825	1.43149	4.23205	4.85	0.310913	6.41057	1.23333	2.0502	166.233
2	20	7	20	B	5	15.2	2	183.238	11.3787	6.20979	63.025	34.4774	54.7044	29.9	27.2677	91.1964	162.843	102.51	62.95
2	22	1	0	Y	5	100	0	211	0	0	70.7	0	0	17.1	0	0	0	0	0
2	22	1	5	Y	5	100	0	207.3	0	0	62.1	0	0	12.5	0	0	0	0	0
2	22	1	10	Y	5	100	0	204.6	0	0	47.2	0	0	7.8	0	0	0	0	0
2	22	1	15	Y	5	100	0	202.4	0	0	32.4	0	0	4.4	0	0	0	0	0
2	22	1	20	Y	5	100	0	201.4	0	0	29	0	0	4	0	0	0	0	0
2	22	3	0	Y	5	35.7	0	222.85	10.6422	4.7755	85.6	12.4244	14.5145	23.975	5.19768	21.6796	2.43333	1.16762	47.9843
2	22	3	5	Y	5	35.7	0	211.75	5.6288	2.65823	72.025	9.05368	12.5702	16.6	3.16544	19.0689	1.03333	0.971253	93.9923
2	22	3	10	Y	5	35.7	0	203.075	2.08066	1.02458	50.5	3.7372	7.4004	9.075	0.977667	10.7732	0.7	0.7	100
2	22	3	15	Y	5	35.7	0	196.225	1.67606	0.854151	33.675	1.43149	4.2509	4.7	0.374166	7.96097	0.466667	0.404145	86.6025
2	22	3	20	Y	5	35.7	0	193.1	2.97881	1.54263	30.3	1.32413	4.37008	3.9	0.216025	5.53909	0.4	0.360555	90.1388
2	22	4	0	Y	5	26.3	0	222.85	10.6422	4.7755	85.5	12.4437	14.5541	23.9	5.21472	21.8189	2.6	1.27671	49.1044
2	22	4	5	Y	5	26.3	0	211.7	5.55038	2.62181	71.925	8.95372	12.4487	16.55	3.11395	18.8154	1.16667	1.12398	96.3412
2	22	4	10	Y	5	26.3	0	203.05	2.04042	1.00489	50.2	3.38723	6.74747	9.025	0.942956	10.4483	0.8	0.87178	108.972
2	22	4	15	B	5	26.3	1	196.325	1.98893	1.01308	57.4	28.386	49.453	11.625	7.94748	68.3655	40.3667	34.8385	86.3052
2	22	4	20	B	6	31.6	2	194.12	3.17522	1.6357	61.5	29.9436	48.6888	12.3	7.49099	60.9024	49.15	32.7847	66.7034
2	22	5	0	Y	5	20.8	0	222.875	10.6287	4.7689	85.65	12.4554	14.5422	23.975	5.2411	21.8607	2.8	1.58745	56.6947
2	22	5	5	Y	5	20.8	0	211.675	5.59308	2.64229	71.875	9.10362	12.6659	16.525	3.22012	19.4863	1.36667	1.51438	110.808
2	22	5	10	B	6	25	3	204.68	4.73994	2.31578	78.92	19.3092	24.4669	19.54	6.71215	34.3508	49.725	8.22977	16.5506
2	22	5	15	B	6	25	4	199.88	4.22339	2.11296	72.78	25.0164	34.3727	14.74	5.91337	40.1179	54.225	8.26695	15.2456
2	22	5	20	B	6	25	2	196.58	3.85642	1.96176	66.8	24.2649	36.3247	13.68	5.55896	40.6356	56.175	8.03591	14.3051
2	22	6	0	Y	5	17.9	0	222.85	10.6663	4.78631	85.425	12.5293	14.667	23.8	5.26941	22.1404	3.06667	1.87172	61.0343
2	22	6	5	B	5	17.9	2	213.2	8.99222	4.21774	82.925	15.0529	18.1524	24	7.97789	33.2412	30.6	8.07279	26.3817
2	22	6	10	B	6	21.4	3	206.72	5.7842	2.79809	79.42	20.5087	25.8231	20.44	7.37787	36.0953	42.875	7.62031	17.7733
2	22	6	15	Y	6	21.4	0	199.32	4.06165	2.03775	64.94	21.1882	32.6273	12.48	4.67568	37.4654	46.65	6.51076	13.9566
2	22	6	20	Y	6	21.4	0	192.2	8.31625	4.32687	62.1333	23.5035	37.8275	18.5333	19.0282	102.67	97.88	83.8032	85.6183
2	22	7	0	Y	5	15.2	0	222.825	10.5765	4.74655	85.325	12.3619	14.488	23.725	5.19511	21.8972	3.43333	2.17332	63.3007
2	22	7	5	B	5	15.2	2	213.125	8.60363	4.0369	81.9	14.358	17.5312	23.125	7.34365	31.7563	25.9333	8.30803	32.0361
2	22	7	10	B	5	15.2	3	205.025	5.33565	2.60244	72.15	19.4138	26.9076	18.05	7.06093	39.1187	37.3	7.75951	20.803
2	22	7	15	B	6	18.2	4	198.6	3.41101	1.71753	58.12	17.5128	30.1321	10.8	3.68578	34.1276	40.175	5.42855	13.5123
2	22	7	20	Y	6	18.2	0	191.65	7.97189	4.15961	50.0667	23.7982	47.533	17.1833	19.5477	113.76	92.62	86.8559	93.7766
3	14	1	0	N	0	0	0	0	0	0	0	0	0	0	0	0	0	0	0
3	14	1	5	N	0	0	0	0	0	0	0	0	0	0	0	0	0	0	0
3	14	1	10	N	0	0	0	0	0	0	0	0	0	0	0	0	0	0	0
3	14	1	15	N	0	0	0	0	0	0	0	0	0	0	0	0	0	0	0
3	14	1	20	N	0	0	0	0	0	0	0	0	0	0	0	0	0	0	0
3	14	3	0	N	0	0	0	0	0	0	0	0	0	0	0	0	0	0	0
3	14	3	5	B	1	7.1	4	226.7	0	0	32.7	0	0	2.9	0	0	0	0	0
3	14	3	10	B	1	7.1	1	233.3	0	0	23	0	0	0.9	0	0	0	0	0
3	14	3	15	B	1	7.1	1	236.1	0	0	18.8	0	0	1.1	0	0	0	0	0
3	14	3	20	N	0	0	0	0	0	0	0	0	0	0	0	0	0	0	0
3	14	4	0	N	0	0	0	0	0	0	0	0	0	0	0	0	0	0	0
3	14	4	5	B	1	5.3	3	228.9	0	0	35.4	0	0	3.4	0	0	0	0	0
3	14	4	10	B	1	5.3	1	233.8	0	0	23.8	0	0	2	0	0	0	0	0
3	14	4	15	B	1	5.3	2	236.2	0	0	19.1	0	0	1.2	0	0	0	0	0
3	14	4	20	N	0	0	0	0	0	0	0	0	0	0	0	0	0	0	0
3	14	5	0	N	0	0	0	0	0	0	0	0	0	0	0	0	0	0	0
3	14	5	5	B	1	4.2	1	229.8	0	0	34.4	0	0	3.1	0	0	0	0	0
3	14	5	10	B	1	4.2	1	233.9	0	0	24	0	0	2.1	0	0	0	0	0
3	14	5	15	B	1	4.2	1	236.2	0	0	19.2	0	0	1.2	0	0	0	0	0
3	14	5	20	B	1	4.2	1	238.1	0	0	15.8	0	0	1.1	0	0	0	0	0
3	14	6	0	N	0	0	0	0	0	0	0	0	0	0	0	0	0	0	0
3	14	6	5	B	1	3.6	2	230	0	0	35.2	0	0	3.3	0	0	0	0	0
3	14	6	10	B	1	3.6	1	234.2	0	0	23.9	0	0	2	0	0	0	0	0
3	14	6	15	B	1	3.6	1	236.3	0	0	19.2	0	0	1.2	0	0	0	0	0
3	14	6	20	B	1	3.6	1	238.4	0	0	16	0	0	1.3	0	0	0	0	0
3	14	7	0	N	0	0	0	0	0	0	0	0	0	0	0	0	0	0	0
3	14	7	5	B	1	3	3	229.6	0	0	34.4	0	0	3.1	0	0	0	0	0
3	14	7	10	B	1	3	1	234.1	0	0	23.8	0	0	2	0	0	0	0	0
3	14	7	15	B	1	3	1	236.3	0	0	19.2	0	0	1.2	0	0	0	0	0
3	14	7	20	B	1	3	1	238.1	0	0	15.8	0	0	1.1	0	0	0	0	0
3	16	1	0	N	0	0	0	0	0	0	0	0	0	0	0	0	0	0	0
3	16	1	5	N	0	0	0	0	0	0	0	0	0	0	0	0	0	0	0
3	16	1	10	N	0	0	0	0	0	0	0	0	0	0	0	0	0	0	0
3	16	1	15	N	0	0	0	0	0	0	0	0	0	0	0	0	0	0	0
3	16	1	20	N	0	0	0	0	0	0	0	0	0	0	0	0	0	0	0
3	16	3	0	N	0	0	0	0	0	0	0	0	0	0	0	0	0	0	0
3	16	3	5	B	1	7.1	1	229.9	0	0	35	0	0	3.2	0	0	0	0	0
3	16	3	10	B	1	7.1	1	233.3	0	0	23.1	0	0	1	0	0	0	0	0
3	16	3	15	B	1	7.1	1	236.2	0	0	19.1	0	0	1.2	0	0	0	0	0
3	16	3	20	B	1	7.1	1	238	0	0	15.6	0	0	1.1	0	0	0	0	0
3	16	4	0	N	0	0	0	0	0	0	0	0	0	0	0	0	0	0	0
3	16	4	5	B	1	5.3	2	229.9	0	0	34.8	0	0	3.2	0	0	0	0	0
3	16	4	10	B	1	5.3	1	234.3	0	0	24	0	0	2.1	0	0	0	0	0
3	16	4	15	B	1	5.3	1	236.2	0	0	19.2	0	0	1.2	0	0	0	0	0
3	16	4	20	B	1	5.3	1	238.2	0	0	15.8	0	0	1.2	0	0	0	0	0
3	16	5	0	N	0	0	0	0	0	0	0	0	0	0	0	0	0	0	0
3	16	5	5	B	1	4.2	3	229.8	0	0	35.2	0	0	3.2	0	0	0	0	0
3	16	5	10	B	1	4.2	1	234.3	0	0	24.1	0	0	2.1	0	0	0	0	0
3	16	5	15	B	1	4.2	2	236.2	0	0	19.2	0	0	1.2	0	0	0	0	0
3	16	5	20	B	1	4.2	1	238.2	0	0	15.8	0	0	1.1	0	0	0	0	0
3	16	6	0	N	0	0	0	0	0	0	0	0	0	0	0	0	0	0	0
3	16	6	5	B	1	3.6	3	229.6	0	0	34.6	0	0	3.2	0	0	0	0	0
3	16	6	10	B	1	3.6	1	234.4	0	0	24.2	0	0	2.1	0	0	0	0	0
3	16	6	15	B	1	3.6	2	236.3	0	0	19.2	0	0	1.2	0	0	0	0	0
3	16	6	20	B	1	3.6	1	238.2	0	0	15.9	0	0	1.1	0	0	0	0	0
3	16	7	0	N	0	0	0	0	0	0	0	0	0	0	0	0	0	0	0
3	16	7	5	B	1	3	2	230.2	0	0	34.8	0	0	3.1	0	0	0	0	0
3	16	7	10	B	1	3	1	234.4	0	0	24.2	0	0	2.2	0	0	0	0	0
3	16	7	15	B	1	3	1	236.5	0	0	19.2	0	0	1.2	0	0	0	0	0
3	16	7	20	B	1	3	1	238.2	0	0	15.8	0	0	1.1	0	0	0	0	0
3	18	1	0	Y	5	100	0	211.1	0	0	70.9	0	0	17.2	0	0	0	0	0
3	18	1	5	B	5	100	5	207	0	0	57.6	0	0	11	0	0	0	0	0
3	18	1	10	B	5	100	2	205.3	0	0	44.3	0	0	6.3	0	0	0	0	0
3	18	1	15	N	0	0	0	0	0	0	0	0	0	0	0	0	0	0	0
3	18	1	20	N	0	0	0	0	0	0	0	0	0	0	0	0	0	0	0
3	18	3	0	Y	5	35.7	0	222.925	10.709	4.80385	85.675	12.4345	14.5135	24.025	5.23092	21.7728	2.46667	1.15902	46.9874
3	18	3	5	B	5	35.7	5	210.15	4.72617	2.24895	67.25	8.86397	13.1806	14.25	2.47319	17.3557	1.33333	1.23423	92.5675
3	18	3	10	B	5	35.7	2	202.45	1.23693	0.610981	45.775	1.68795	3.68749	7.1	0.621825	8.7581	1.43333	1.96299	136.953
3	18	3	15	N	0	0	0	0	0	0	0	0	0	0	0	0	0	0	0
3	18	3	20	N	0	0	0	0	0	0	0	0	0	0	0	0	0	0	0
3	18	4	0	Y	4	21.1	0	222.925	10.7049	4.80204	85.725	12.3794	14.4408	24.025	5.1874	21.5917	2.66667	1.38684	52.0066
3	18	4	5	B	4	21.1	4	210.375	4.80304	2.28308	67.575	9.0323	13.3663	14.375	2.56564	17.8479	1.7	1.49332	87.8423
3	18	4	10	B	4	21.1	2	203.567	3.55293	1.74534	38.8667	4.10163	10.5531	4.2	1.73205	41.2393	74.25	3.74767	5.04736
3	18	4	15	N	0	0	0	0	0	0	0	0	0	0	0	0	0	0	0
3	18	4	20	N	0	0	0	0	0	0	0	0	0	0	0	0	0	0	0
3	18	5	0	Y	4	16.7	0	218.167	6.7656	3.10112	70.4667	2.75741	3.91308	12.9	3.99625	30.9787	59.4	1.83848	3.09508
3	18	5	5	B	4	16.7	5	208.9	3.38674	1.62122	53.3667	3.15331	5.90875	7.83333	2.68576	34.2864	59.25	1.48492	2.5062
3	18	5	10	B	1	4.2	3	205.3	0	0	44.3	0	0	6.3	0	0	0	0	0
3	18	5	15	N	0	0	0	0	0	0	0	0	0	0	0	0	0	0	0
3	18	5	20	N	0	0	0	0	0	0	0	0	0	0	0	0	0	0	0
3	18	6	0	Y	4	14.3	0	218.133	6.83837	3.13495	71.5667	2.89885	4.05056	13.7	3.36006	24.526	50	1.55563	3.11127
3	18	6	5	B	4	14.3	5	208.967	3.38575	1.62024	54.8667	2.00333	3.65127	8.46667	2.15484	25.4509	50.25	0.0707107	0.140718
3	18	6	10	B	1	3.6	2	205.3	0	0	44.3	0	0	6.3	0	0	0	0	0
3	18	6	15	N	0	0	0	0	0	0	0	0	0	0	0	0	0	0	0
3	18	6	20	N	0	0	0	0	0	0	0	0	0	0	0	0	0	0	0
3	18	7	0	Y	1	3	0	211.1	0	0	70.9	0	0	17.2	0	0	0	0	0
3	18	7	5	B	1	3	5	207	0	0	57.6	0	0	11	0	0	0	0	0
3	18	7	10	B	1	3	2	205.3	0	0	44.3	0	0	6.3	0	0	0	0	0
3	18	7	15	N	0	0	0	0	0	0	0	0	0	0	0	0	0	0	0
3	18	7	20	N	0	0	0	0	0	0	0	0	0	0	0	0	0	0	0
3	20	1	0	Y	5	100	0	211.1	0	0	70.8	0	0	17.1	0	0	0	0	0
3	20	1	5	Y	5	100	0	206.7	0	0	57.3	0	0	10.9	0	0	0	0	0
3	20	1	10	Y	5	100	0	204.4	0	0	43.4	0	0	5.9	0	0	0	0	0
3	20	1	15	Y	5	100	0	202.7	0	0	35.7	0	0	4.9	0	0	0	0	0
3	20	1	20	B	5	100	2	201.3	0	0	29.6	0	0	4	0	0	0	0	0
3	20	3	0	Y	5	35.7	0	222.9	10.643	4.77478	85.65	12.3813	14.4557	24.025	5.20857	21.6798	2.43333	1.16762	47.9843
3	20	3	5	Y	5	35.7	0	209.575	4.60027	2.19505	66.6	8.75861	13.1511	14	2.38328	17.0234	1.23333	1.06927	86.6974
3	20	3	10	Y	5	35.7	0	201.65	1.40119	0.694862	44.875	1.59661	3.55791	6.775	0.665207	9.81855	0.766667	0.737111	96.145
3	20	3	15	Y	5	35.7	0	196.75	1.68424	0.856031	36.6	1.08628	2.96797	5.175	0.340343	6.57668	0.6	0.458258	76.3763
3	20	3	20	B	5	35.7	2	192.95	3.09246	1.60273	30.975	1.29968	4.1959	3.975	0.236291	5.94442	0.433333	0.404145	93.2643
3	20	4	0	Y	5	26.3	0	222.9	10.643	4.77478	85.625	12.4192	14.5041	23.975	5.20216	21.6983	2.56667	1.22202	47.6112
3	20	4	5	Y	5	26.3	0	209.575	4.56682	2.17909	66.575	8.5121	12.7857	14	2.33381	16.6701	1.33333	1.23423	92.5675
3	20	4	10	Y	5	26.3	0	201.55	1.33041	0.660091	44.625	1.41745	3.17636	6.65	0.58023	8.72526	0.866667	0.907377	104.697
3	20	4	15	Y	5	26.3	0	196.725	1.68795	0.858024	36.6	1.11056	3.0343	5.1	0.316228	6.20054	0.633333	0.585947	92.5179
3	20	4	20	B	5	26.3	2	192.95	3.10537	1.60942	30.925	1.24197	4.01608	3.95	0.238048	6.02652	0.466667	0.503322	107.855
3	20	5	0	Y	5	20.8	0	222.85	10.6422	4.7755	85.55	12.4957	14.6064	23.9	5.23768	21.915	2.76667	1.38684	50.1269
3	20	5	5	Y	5	20.8	0	209.55	4.58585	2.18843	66.475	8.82322	13.273	13.95	2.41178	17.2887	1.5	1.34536	89.6908
3	20	5	10	Y	5	20.8	0	201.625	1.41745	0.703013	44.85	1.6052	3.57904	6.75	0.655744	9.71472	0.966667	1.07858	111.577
3	20	5	15	Y	5	20.8	0	196.725	1.69189	0.860029	36.575	1.06262	2.90532	5.1	0.294392	5.77239	0.733333	0.757188	103.253
3	20	5	20	B	5	20.8	2	185.067	12.5917	6.80387	51.15	31.3263	61.244	22.8667	29.2677	127.993	119.8	112.225	93.6768
3	20	6	0	Y	5	17.9	0	222.875	10.6014	4.75665	85.55	12.4205	14.5185	23.9	5.21472	21.8189	2.96667	1.5308	51.5998
3	20	6	5	Y	5	17.9	0	209.55	4.52732	2.1605	66.375	8.65	13.032	13.9	2.3622	16.9943	1.66667	1.5308	91.8477
3	20	6	10	Y	5	17.9	0	201.525	1.32256	0.656276	44.575	1.42449	3.19571	6.65	0.597216	8.98069	1.03333	1.28582	124.434
3	20	6	15	B	5	17.9	2	196.75	1.65227	0.839782	36.575	1.06262	2.90532	5.1	0.294392	5.77239	0.8	1.04403	130.504
3	20	6	20	B	5	17.9	3	180.188	14.0433	7.79374	60.725	31.8637	52.4721	32.25	30.201	93.6465	162.657	96.3414	59.2297
3	20	7	0	Y	5	15.2	0	222.8	10.5899	4.75311	85.3	12.3666	14.4978	23.725	5.14223	21.6743	3.26667	1.72143	52.6969
3	20	7	5	Y	5	15.2	0	209.55	4.52732	2.1605	66.45	8.74929	13.1667	13.9	2.36925	17.0449	1.86667	1.72143	92.2197
3	20	7	10	Y	5	15.2	0	201.525	1.29196	0.641093	44.575	1.40564	3.15343	6.625	0.57373	8.66008	1.1	1.49332	135.756
3	20	7	15	B	5	15.2	4	196.8	1.61452	0.820385	36.6	1.07393	2.93424	5.175	0.340343	6.57668	0.933333	1.35769	145.467
3	20	7	20	B	5	15.2	3	180.262	14.0887	7.81565	60.8125	31.7724	52.2465	32.3375	30.1611	93.2697	162.514	96.4909	59.3738
3	22	1	0	Y	5	100	0	211	0	0	70.7	0	0	17.1	0	0	0	0	0
3	22	1	5	Y	5	100	0	206.7	0	0	57.2	0	0	10.9	0	0	0	0	0
3	22	1	10	Y	5	100	0	204.4	0	0	43.4	0	0	5.9	0	0	0	0	0
3	22	1	15	Y	5	100	0	202.6	0	0	35.7	0	0	4.8	0	0	0	0	0
3	22	1	20	Y	5	100	0	201.3	0	0	29.6	0	0	4	0	0	0	0	0
3	22	3	0	Y	5	35.7	0	222.85	10.6422	4.7755	85.6	12.4244	14.5145	23.975	5.19768	21.6796	2.43333	1.16762	47.9843
3	22	3	5	Y	5	35.7	0	209.575	4.60027	2.19505	66.525	8.74467	13.1449	14	2.38328	17.0234	1.23333	1.06927	86.6974
3	22	3	10	Y	5	35.7	0	201.575	1.37689	0.683067	44.575	1.40089	3.14278	6.625	0.567891	8.57194	0.8	0.793725	99.2157
3	22	3	15	Y	5	35.7	0	196.675	1.65202	0.839974	36.525	1.06888	2.92643	5.075	0.298608	5.8839	0.566667	0.472582	83.3967
3	22	3	20	Y	5	35.7	0	192.875	3.09556	1.60496	30.95	1.26623	4.09121	4	0.270801	6.77003	0.433333	0.404145	93.2643
3	22	4	0	Y	5	26.3	0	222.85	10.6422	4.7755	85.5	12.4437	14.5541	23.9	5.21472	21.8189	2.6	1.27671	49.1044
3	22	4	5	Y	5	26.3	0	209.6	4.58112	2.18565	66.675	8.90894	13.3617	14.025	2.43499	17.3618	1.36667	1.19304	87.2953
3	22	4	10	Y	5	26.3	0	201.6	1.41421	0.701495	44.675	1.5174	3.39653	6.7	0.637704	9.51797	0.833333	1.02144	122.572
3	22	4	15	B	5	26.3	3	197.625	3.18996	1.61415	57.8	25.7849	44.6105	11.575	7.59314	65.5995	35.5	30.3383	85.4599
3	22	4	20	B	6	31.6	3	193.94	3.50899	1.80932	56.92	28.2734	49.6722	12.52	7.85697	62.7554	47.2	31.9953	67.7867
3	22	5	0	Y	5	20.8	0	222.875	10.6287	4.7689	85.65	12.4554	14.5422	23.975	5.2411	21.8607	2.8	1.58745	56.6947
3	22	5	5	B	5	20.8	2	211.675	6.81341	3.21881	76.975	15.0695	19.5771	20	6.64078	33.2039	17.5	8.58079	49.0331
3	22	5	10	B	6	25	2	203.78	5.01219	2.45961	77.22	21.4995	27.8418	14.92	5.15529	34.5529	46.675	9.49539	20.3436
3	22	5	15	B	6	25	2	199.7	3.9351	1.9705	72.96	24.0168	32.9178	15.22	6.07676	39.9261	52.975	9.46727	17.8712
3	22	5	20	B	6	25	2	185.45	14.6528	7.90123	74.1625	23.188	31.2665	31.4	24.9965	79.6066	151.686	84.8018	55.9063
3	22	6	0	Y	5	17.9	0	222.85	10.6663	4.78631	85.425	12.5293	14.667	23.8	5.26941	22.1404	3.06667	1.87172	61.0343
3	22	6	5	B	5	17.9	2	208.6	7.70584	3.69408	75.825	14.8014	19.5205	19.975	6.28934	31.4861	29.2333	10.4882	35.8777
3	22	6	10	B	6	21.4	2	204.6	4.85283	2.37186	75.84	21.5217	28.3778	14.84	5.28848	35.6366	41.425	8.46104	20.425
3	22	6	15	B	6	21.4	2	199.34	3.88175	1.9473	65.64	20.708	31.5479	12.92	4.71137	36.4657	45.9	6.93157	15.1015
3	22	6	20	Y	6	21.4	0	184.575	14.4263	7.81598	63.425	25.5754	40.3238	29.625	26.041	87.9021	155.429	81.0546	52.1491
3	22	7	0	Y	5	15.2	0	222.825	10.5765	4.74655	85.325	12.3619	14.488	23.725	5.19511	21.8972	3.43333	2.17332	63.3007
3	22	7	5	B	5	15.2	2	209.6	6.92243	3.30268	75.5	15.354	20.3365	19.925	7.27708	36.5223	23.9	12.4012	51.8879
3	22	7	10	B	6	18.2	2	203	4.18808	2.06309	67.325	19.4601	28.9047	12.575	4.68001	37.2168	35.4333	9.11939	25.7368
3	22	7	15	B	6	18.2	2	197.775	3.03026	1.53218	54.325	15.5069	28.5446	10.45	3.84404	36.7851	38.7667	6.89662	17.7901
3	22	7	20	Y	6	18.2	0	184.15	14.1121	7.66337	57.875	27.3029	47.1756	28.5875	26.8253	93.8357	151.7	84.4992	55.7015
